# Supplementary material for: Evolutionary Divergence of Duplicated Hsf Genes in Populus
Source: Cells. 2019 May 10;8(5):438. doi: 10.3390/cells8050438 (PMC6563006; doi:10.3390/cells8050438)
Supplement: Supplementary file 1 [file cells-08-00438-s001.zip]

Archive with 5 entries (5 files):
- cells-500818-supplementary/supplemental Figures.pdf
- cells-500818-supplementary/TableS1_Coexpression Enrichment analysis.xlsx
- cells-500818-supplementary/TableS2_Coexpressed_TFs.xlsx
- cells-500818-supplementary/TableS3_PtHsf_SNPs.xlsx
- cells-500818-supplementary/TableS4_protein sequence similarity in Figure 6B.xlsx
