# Supplementary material for: Evolutionary Divergence of Duplicated Hsf Genes in Populus
Source: Cells. 2019 May 10;8(5):438. doi: 10.3390/cells8050438 (PMC6563006; doi:10.3390/cells8050438)
Supplement: Supplementary file 1 [file cells-08-00438-s001.zip › cells-500818-supplementary/TableS1_Coexpression Enrichment analysis.xlsx]

## Sheet: Enrich (2)
				Benjamini Hochberg
	Coexpressed Gene #	GO Term		p-Value	Matches		Protein Domain		p-Value	Matches		Pathway Enrichment	p-Value	Matches
PtHsf-A1a	268	GO:0032446	protein modification by small protein conjugation	3.92847e-10	16		IPR000569	HECT domain	0.000194544	5		mRNA surveillance pathway	0.003521	8
		GO:0070647	protein modification by small protein conjugation or removal	9.51826e-10	16		IPR013083	Zinc finger, RING/FYVE/PHD-type	0.000203457	22
		GO:0016567	protein ubiquitination	1.66566e-07	13		IPR001683	Phox homologous domain	0.000215985	5
		GO:0006464	cellular protein modification process	0.000795428	40		IPR004181	Zinc finger, MIZ-type	0.006869	3
		GO:0036211	protein modification process	0.000795428	40		IPR004859	Putative 5-3 exonuclease	0.006869	3
		GO:0043412	macromolecule modification	0.000954006	41		IPR027073	5'-3' exoribonuclease	0.006869	3
		GO:0016925	protein sumoylation	0.00388	3		IPR031141	E3 SUMO-protein ligase SIZ1, plant	0.006869	3
		GO:0043170	macromolecule metabolic process	0.013164	70		IPR002867	IBR domain	0.01727	4
		GO:0044260	cellular macromolecule metabolic process	0.023419	63		IPR031127	E3 ubiquitin ligase RBR family	0.018472	4
PtHsf-A1b	281	GO:0090304	nucleic acid metabolic process	0.000284074	38		IPR012940	Nucleic acid binding NABP	6.93318e-05	5		Spliceosome	1.16156e-07	14
		GO:0043170	macromolecule metabolic process	0.000361763	70		IPR016024	Armadillo-type fold	0.000208248	17
		GO:0006139	nucleobase-containing compound metabolic process	0.000382013	40		IPR001650	Helicase, C-terminal	0.000323163	11
		GO:0046483	heterocycle metabolic process	0.000466929	41		IPR014001	Helicase superfamily 1/2, ATP-binding domain	0.000345617	11
		GO:0006725	cellular aromatic compound metabolic process	0.000504146	41		IPR011990	Tetratricopeptide-like helical domain	0.000352394	21
		GO:0006396	RNA processing	0.000526737	12		IPR001313	Pumilio RNA-binding repeat	0.000478127	5
		GO:0016070	RNA metabolic process	0.000528329	32		IPR002885	Pentatricopeptide repeat	0.001679	18
		GO:0044260	cellular macromolecule metabolic process	0.000847549	62		IPR017986	WD40-repeat-containing domain	0.004229	13
		GO:1901360	organic cyclic compound metabolic process	0.000929823	41		IPR003151	PIK-related kinase, FAT	0.005999	3
		GO:0051276	chromosome organization	0.001854	10		IPR014009	PIK-related kinase	0.005999	3
		GO:0006325	chromatin organization	0.00237	7		IPR003105	SRA-YDG	0.006116	4
		GO:0010467	gene expression	0.0024	35		IPR028881	PAN2 domain	0.006596	5
		GO:0016568	chromatin modification	0.002803	6		IPR003152	FATC domain	0.007227	3
		GO:0034641	cellular nitrogen compound metabolic process	0.007574	43		IPR025794	Histone H3-K9 methyltransferase, plant	0.009965	3
		GO:0016569	covalent chromatin modification	0.008718	5		IPR028889	Ubiquitin specific protease domain	0.010594	5
		GO:0016570	histone modification	0.008718	5		IPR011545	DEAD/DEAH box helicase domain	0.013659	6
		GO:0006807	nitrogen compound metabolic process	0.042597	43		IPR001680	WD40 repeat	0.019748	11
							IPR022030	Splicing factor 3A subunit 1	0.020132	2
							IPR015943	WD40/YVTN repeat-like-containing domain	0.037199	11
							IPR003107	HAT (Half-A-TPR) repeat	0.046956	3
PtHsf-A1c	458	GO:0090304	nucleic acid metabolic process	4.22197e-06	58		IPR000504	RNA recognition motif domain	0.001567	18		Spliceosome	0.000769382	12
		GO:0016070	RNA metabolic process	4.64541e-06	51		IPR004276	Glycosyltransferase family 28, N-terminal domain	0.022692	3
		GO:0044260	cellular macromolecule metabolic process	1.24909e-05	100
		GO:0006351	transcription, DNA-templated	2.26498e-05	41
		GO:0043170	macromolecule metabolic process	2.80495e-05	107
		GO:0010467	gene expression	2.83024e-05	56
		GO:0097659	nucleic acid-templated transcription	2.92502e-05	41
		GO:0032774	RNA biosynthetic process	2.95179e-05	41
		GO:0006139	nucleobase-containing compound metabolic process	3.07217e-05	59
		GO:0010468	regulation of gene expression	3.40842e-05	38
		GO:0006355	regulation of transcription, DNA-templated	3.60446e-05	37
		GO:0046483	heterocycle metabolic process	3.67756e-05	61
		GO:0051252	regulation of RNA metabolic process	3.76141e-05	37
		GO:2000112	regulation of cellular macromolecule biosynthetic process	3.85121e-05	37
		GO:1903506	regulation of nucleic acid-templated transcription	4.04321e-05	37
		GO:2001141	regulation of RNA biosynthetic process	4.04321e-05	37
		GO:0019219	regulation of nucleobase-containing compound metabolic process	4.16934e-05	37
		GO:1901360	organic cyclic compound metabolic process	4.319e-05	62
		GO:0009889	regulation of biosynthetic process	4.93062e-05	37
		GO:0010556	regulation of macromolecule biosynthetic process	4.93062e-05	37
		GO:0031326	regulation of cellular biosynthetic process	4.93062e-05	37
		GO:0051171	regulation of nitrogen compound metabolic process	5.12114e-05	37
		GO:0006725	cellular aromatic compound metabolic process	7.80144e-05	60
		GO:0034654	nucleobase-containing compound biosynthetic process	0.000154242	42
		GO:0060255	regulation of macromolecule metabolic process	0.00024716	38
		GO:0018130	heterocycle biosynthetic process	0.000251769	44
		GO:1901362	organic cyclic compound biosynthetic process	0.000263091	45
		GO:0044238	primary metabolic process	0.000267665	122
		GO:0019438	aromatic compound biosynthetic process	0.000343988	43
		GO:0031323	regulation of cellular metabolic process	0.000346318	37
		GO:0030259	lipid glycosylation	0.000348198	3
		GO:0080090	regulation of primary metabolic process	0.000350362	37
		GO:0044237	cellular metabolic process	0.000569893	113
		GO:0019222	regulation of metabolic process	0.001379	39
		GO:0050794	regulation of cellular process	0.00153	48
		GO:0034645	cellular macromolecule biosynthetic process	0.002255	48
		GO:0071704	organic substance metabolic process	0.002571	123
		GO:0009059	macromolecule biosynthetic process	0.002895	48
		GO:0050789	regulation of biological process	0.003525	50
		GO:0006807	nitrogen compound metabolic process	0.003626	67
		GO:0034641	cellular nitrogen compound metabolic process	0.003759	63
		GO:0065007	biological regulation	0.008002	50
		GO:0016571	histone methylation	0.008028	4
		GO:0034968	histone lysine methylation	0.008028	4
		GO:0006479	protein methylation	0.008428	5
		GO:0008213	protein alkylation	0.008428	5
		GO:0018022	peptidyl-lysine methylation	0.008551	4
		GO:0018205	peptidyl-lysine modification	0.017564	5
		GO:0006366	transcription from RNA polymerase II promoter	0.027185	5
		GO:0016569	covalent chromatin modification	0.027185	5
		GO:0016570	histone modification	0.027185	5
		GO:0043414	macromolecule methylation	0.02723	6
		GO:1901576	organic substance biosynthetic process	0.027516	56
		GO:0044271	cellular nitrogen compound biosynthetic process	0.03405	47
		GO:0006367	transcription initiation from RNA polymerase II promoter	0.040858	3
		GO:0044249	cellular biosynthetic process	0.04489	54
		GO:0018193	peptidyl-amino acid modification	0.045521	25
PtHsf-A2	439	GO:0090304	nucleic acid metabolic process	3.41494e-09	55		IPR000504	RNA recognition motif domain	4.90269e-17	33		Spliceosome	5.19946e-11	21
		GO:0006396	RNA processing	3.69056e-09	20		IPR012677	Nucleotide-binding alpha-beta plait domain	1.24303e-14	31		Protein processing in endoplasmic reticulum	0.028967	10
		GO:0006139	nucleobase-containing compound metabolic process	5.34569e-09	60		IPR011011	Zinc finger, FYVE/PHD-type	6.28748e-06	14
		GO:0046483	heterocycle metabolic process	2.26668e-08	60		IPR014001	Helicase superfamily 1/2, ATP-binding domain	7.44997e-06	15
		GO:0006725	cellular aromatic compound metabolic process	3.47871e-08	60		IPR001650	Helicase, C-terminal	7.53789e-06	15
		GO:1901360	organic cyclic compound metabolic process	9.42344e-08	60		IPR001965	Zinc finger, PHD-type	0.000109141	10
		GO:0016070	RNA metabolic process	1.47107e-07	46		IPR009145	U2 auxiliary factor small subunit	0.000178653	4
		GO:0010467	gene expression	1.37669e-06	51		IPR006569	CID domain	0.00021255	5
		GO:0034641	cellular nitrogen compound metabolic process	3.34802e-06	63		IPR006903	RNA polymerase II-binding domain	0.00021255	5
		GO:0006807	nitrogen compound metabolic process	2.80711e-05	64		IPR001623	DnaJ domain	0.000310613	12
		GO:0006397	mRNA processing	9.27172e-05	9		IPR031107	Small heat shock protein HSP20	0.000316464	8
		GO:0016071	mRNA metabolic process	0.000250744	9		IPR002068	Alpha crystallin/Hsp20 domain	0.000434211	8
		GO:0043170	macromolecule metabolic process	0.000323736	86		IPR007759	DNA-directed RNA polymerase delta subunit/Asxl	0.002907	3
		GO:0044260	cellular macromolecule metabolic process	0.004888	75		IPR002934	Polymerase, nucleotidyl transferase domain	0.003587	4
		GO:0009408	response to heat	0.010522	3		IPR008978	HSP20-like chaperone	0.004887	8
		GO:0000079	regulation of cyclin-dependent protein serine/threonine kinase activity	0.02917	3		IPR019787	Zinc finger, PHD-finger	0.00537	8
							IPR019489	Clp ATPase, C-terminal	0.005865	4
							IPR001270	ClpA/B family	0.007485	4
							IPR003151	PIK-related kinase, FAT	0.009774	3
							IPR014009	PIK-related kinase	0.009774	3
							IPR028941	WHIM2 domain	0.009774	3
							IPR011545	DEAD/DEAH box helicase domain	0.011316	7
							IPR008942	ENTH/VHS	0.012331	6
							IPR003152	FATC domain	0.013425	3
							IPR004176	Clp, N-terminal	0.018274	4
							IPR028935	WHIM3 domain	0.019657	3
							IPR003034	SAP domain	0.025085	4
							IPR002999	Tudor domain	0.027145	3
							IPR006786	Pinin/SDK/MemA protein	0.027648	2
							IPR007290	Arv1 protein	0.027648	2
							IPR019147	Suppressor of white apricot N-terminal domain	0.027648	2
							IPR022023	U1 small nuclear ribonucleoprotein of 70kDa N-terminal	0.027648	2
							IPR031084	OTU domain-containing protein 5/Otubain-like deubiquitinase 1	0.027648	2
							IPR000313	PWWP domain	0.028015	4
							IPR000571	Zinc finger, CCCH-type	0.029432	7
							IPR000061	SWAP/Surp	0.029903	3
							IPR000330	SNF2-related, N-terminal domain	0.030801	4
							IPR000467	G-patch domain	0.030801	4
							IPR003656	Zinc finger, BED-type	0.037524	6
							IPR011704	ATPase, dynein-related, AAA domain	0.044872	4
							IPR015429	Cyclin C/H/T/L	0.047316	3
PtHsf-A3	84	NA	NA				IPR000504	RNA recognition motif domain	0.014514	7		NA
							IPR000682	Protein-L-isoaspartate(D-aspartate) O-methyltransferase	0.023832	2
PtHsf-A4a	275	NA	NA				IPR001841	Zinc finger, RING-type	0.000741508	18		NA
							IPR013083	Zinc finger, RING/FYVE/PHD-type	0.001443	21
							IPR001471	AP2/ERF domain	0.011588	10
							IPR016177	DNA-binding domain	0.018419	10
							IPR000225	Armadillo	0.042431	7
PtHsf-A4b	17	NA	NA				NA	NA				NA
PtHsf-A4c	0	NA	NA				NA	NA				NA
PtHsf-A5a	137	NA	NA				NA	NA				NA
PtHsf-A5b	626	GO:0044260	cellular macromolecule metabolic process	4.90839e-09	140		IPR000504	RNA recognition motif domain	0.000665603	22		Spliceosome	0.0026	14
		GO:0043170	macromolecule metabolic process	2.31139e-07	147		IPR006186	Serine/threonine-specific protein phosphatase/bis(5-nucleosyl)-tetraphosphatase	0.002908	7
		GO:0016070	RNA metabolic process	1.50935e-06	64		IPR002909	IPT domain	0.005818	4
		GO:0090304	nucleic acid metabolic process	3.44464e-06	71		IPR005559	CG-1 DNA-binding domain	0.005818	4
		GO:0006351	transcription, DNA-templated	1.16201e-05	51		IPR007728	Pre-SET domain	0.006571	5
		GO:0097659	nucleic acid-templated transcription	1.69315e-05	51		IPR004843	Calcineurin-like phosphoesterase domain, apaH type	0.007996	9
		GO:0032774	RNA biosynthetic process	1.8139e-05	51		IPR006564	Zinc finger, PMZ-type	0.009247	7
		GO:0051252	regulation of RNA metabolic process	3.94018e-05	46		IPR007012	Poly(A) polymerase, central domain	0.011007	3
		GO:1903506	regulation of nucleic acid-templated transcription	4.53456e-05	46		IPR000061	SWAP/Surp	0.011172	4
		GO:2001141	regulation of RNA biosynthetic process	4.53456e-05	46		IPR003606	Pre-SET zinc-binding sub-group	0.011172	4
		GO:0031323	regulation of cellular metabolic process	4.64841e-05	49		IPR018289	MULE transposase domain	0.012564	7
		GO:0080090	regulation of primary metabolic process	4.67006e-05	49		IPR013083	Zinc finger, RING/FYVE/PHD-type	0.01401	29
		GO:0019219	regulation of nucleobase-containing compound metabolic process	4.67295e-05	46		IPR007527	Zinc finger, SWIM-type	0.014351	7
		GO:0051171	regulation of nitrogen compound metabolic process	4.89656e-05	46		IPR002934	Polymerase, nucleotidyl transferase domain	0.016475	4
		GO:0010467	gene expression	4.89669e-05	69		IPR011047	Quinonprotein alcohol dehydrogenase-like superfamily	0.016574	6
		GO:0010468	regulation of gene expression	4.98453e-05	46		IPR000571	Zinc finger, CCCH-type	0.016998	9
		GO:2000112	regulation of cellular macromolecule biosynthetic process	5.11478e-05	45		IPR015943	WD40/YVTN repeat-like-containing domain	0.017867	18
		GO:0006355	regulation of transcription, DNA-templated	5.13462e-05	45		IPR017986	WD40-repeat-containing domain	0.018406	18
		GO:0009889	regulation of biosynthetic process	5.13727e-05	46		IPR007010	Poly(A) polymerase, RNA-binding domain	0.018679	3
		GO:0010556	regulation of macromolecule biosynthetic process	5.13727e-05	46		IPR011068	Nucleotidyltransferase, class I, C-terminal-like	0.018679	3
		GO:0031326	regulation of cellular biosynthetic process	5.13727e-05	46		IPR014492	Poly(A) polymerase	0.018679	3
		GO:0044237	cellular metabolic process	5.28823e-05	153		IPR029052	Metallo-dependent phosphatase-like	0.01932	9
		GO:0006464	cellular protein modification process	5.47836e-05	69		IPR031052	FHY3/FAR1 family	0.026352	7
		GO:0036211	protein modification process	5.47836e-05	69		IPR001487	Bromodomain	0.028637	6
		GO:0006139	nucleobase-containing compound metabolic process	5.89563e-05	72		IPR008984	SMAD/FHA domain	0.033853	5
		GO:0060255	regulation of macromolecule metabolic process	6.13038e-05	49		IPR001810	F-box domain	0.034891	18
		GO:0043412	macromolecule modification	8.69714e-05	70		IPR001965	Zinc finger, PHD-type	0.038351	8
		GO:0034654	nucleobase-containing compound biosynthetic process	0.000436395	51		IPR004330	FAR1 DNA binding domain	0.049789	6
		GO:0046483	heterocycle metabolic process	0.000611114	72
		GO:0019222	regulation of metabolic process	0.000752281	50
		GO:0050794	regulation of cellular process	0.000844538	62
		GO:0044238	primary metabolic process	0.00095165	158
		GO:0006725	cellular aromatic compound metabolic process	0.000957893	72
		GO:1901360	organic cyclic compound metabolic process	0.001278	73
		GO:0016571	histone methylation	0.002053	5
		GO:0034968	histone lysine methylation	0.002053	5
		GO:0034645	cellular macromolecule biosynthetic process	0.002276	61
		GO:0018022	peptidyl-lysine methylation	0.002293	5
		GO:0019438	aromatic compound biosynthetic process	0.002344	51
		GO:0009059	macromolecule biosynthetic process	0.002989	61
		GO:0018130	heterocycle biosynthetic process	0.003427	51
		GO:0006479	protein methylation	0.003963	6
		GO:0008213	protein alkylation	0.003963	6
		GO:0018193	peptidyl-amino acid modification	0.004118	35
		GO:1901362	organic cyclic compound biosynthetic process	0.004217	52
		GO:0050789	regulation of biological process	0.00503	63
		GO:0018205	peptidyl-lysine modification	0.009184	6
		GO:0065007	biological regulation	0.013077	63
		GO:0016569	covalent chromatin modification	0.015168	6
		GO:0016570	histone modification	0.015168	6
		GO:0044267	cellular protein metabolic process	0.015518	74
		GO:0071704	organic substance metabolic process	0.018147	158
		GO:0043631	RNA polyadenylation	0.019212	3
		GO:0043414	macromolecule methylation	0.02382	7
		GO:0034641	cellular nitrogen compound metabolic process	0.043286	76
		GO:0030259	lipid glycosylation	0.04868	2
PtHsf-A6a	6	NA	NA				NA	NA				NA
PtHsf-A6b	0	NA	NA				NA	NA				NA
PtHsf-A7a	91	NA	NA				IPR000504	RNA recognition motif domain	0.000764102	9		Spliceosome	5.25009e-05	8
							IPR009145	U2 auxiliary factor small subunit	0.000819671	3
							IPR012677	Nucleotide-binding alpha-beta plait domain	0.00493	8
							IPR001270	ClpA/B family	0.00612	3
							IPR019147	Suppressor of white apricot N-terminal domain	0.00706	2
							IPR019489	Clp ATPase, C-terminal	0.007357	3
							IPR004176	Clp, N-terminal	0.011401	3
							IPR031107	Small heat shock protein HSP20	0.012758	4
							IPR002068	Alpha crystallin/Hsp20 domain	0.01278	4
							IPR011704	ATPase, dynein-related, AAA domain	0.025851	3
							IPR000232	Heat shock factor (HSF)-type, DNA-binding	0.029025	3
							IPR027725	Heat shock transcription factor family	0.029406	3
							IPR008978	HSP20-like chaperone	0.034771	4
PtHsf-A7b	54	NA	NA				NA	NA				NA
PtHsf-A8a	8	NA	NA				NA	NA				NA
PtHsf-A8b	17	NA	NA				NA	NA				NA
PtHsf-A9	15	NA	NA				NA	NA				NA
PtHsf-B1	269	GO:0006464	cellular protein modification process	4.98091e-05	46		IPR000569	HECT domain	0.012149	4		Endocytosis	0.013761	6
		GO:0036211	protein modification process	4.98091e-05	46
		GO:0043412	macromolecule modification	5.19639e-05	46
		GO:0044260	cellular macromolecule metabolic process	0.000107201	74
		GO:0043170	macromolecule metabolic process	0.000749195	78
		GO:0032446	protein modification by small protein conjugation	0.00341	9
		GO:0044267	cellular protein metabolic process	0.004177	48
		GO:0070647	protein modification by small protein conjugation or removal	0.005753	9
		GO:0016567	protein ubiquitination	0.008702	8
		GO:0006793	phosphorus metabolic process	0.008781	40
		GO:0006796	phosphate-containing compound metabolic process	0.008893	40
		GO:0018108	peptidyl-tyrosine phosphorylation	0.009023	21
		GO:0018212	peptidyl-tyrosine modification	0.009023	21
		GO:0018193	peptidyl-amino acid modification	0.009458	23
		GO:0016310	phosphorylation	0.009459	35
		GO:0019538	protein metabolic process	0.012976	52
		GO:0006468	protein phosphorylation	0.01349	31
		GO:0044237	cellular metabolic process	0.016569	81
		GO:0044238	primary metabolic process	0.042378	85
PtHsf-B2a	18	NA	NA				IPR002068	Alpha crystallin/Hsp20 domain	4.80507e-07	5		Protein processing in endoplasmic reticulum	0.001474	4
							IPR031107	Small heat shock protein HSP20	6.93007e-07	5
							IPR008978	HSP20-like chaperone	1.89164e-06	5
							IPR001270	ClpA/B family	0.032595	2
							IPR019489	Clp ATPase, C-terminal	0.035322	2
							IPR004176	Clp, N-terminal	0.049077	2
PtHsf-B2b	0	NA	NA				NA	NA				NA
PtHsf-B2c	39	NA	NA				NA	NA				NA
PtHsf-B3a	27	NA	NA				NA	NA				NA
PtHsf-B3b	103	NA	NA				IPR000569	HECT domain	0.020843	3		NA
							IPR001841	Zinc finger, RING-type	0.028386	10
PtHsf-B4a	315	GO:0034641	cellular nitrogen compound metabolic process	8.05787e-10	69		NA	NA				RNA transport	0.020813	9
		GO:0046483	heterocycle metabolic process	1.38649e-09	60
		GO:0006139	nucleobase-containing compound metabolic process	2.64589e-09	57
		GO:0090304	nucleic acid metabolic process	3.15256e-09	52
		GO:0006725	cellular aromatic compound metabolic process	3.25211e-09	59
		GO:0006807	nitrogen compound metabolic process	3.26936e-09	70
		GO:1901360	organic cyclic compound metabolic process	3.79015e-09	60
		GO:0044260	cellular macromolecule metabolic process	5.82979e-09	86
		GO:0043170	macromolecule metabolic process	1.23594e-08	92
		GO:0044238	primary metabolic process	1.83264e-08	106
		GO:0071704	organic substance metabolic process	2.55809e-08	109
		GO:0010467	gene expression	6.11173e-07	49
		GO:0044237	cellular metabolic process	6.75611e-07	97
		GO:0016070	RNA metabolic process	2.81153e-06	41
		GO:0034645	cellular macromolecule biosynthetic process	3.8455e-05	44
		GO:0044271	cellular nitrogen compound biosynthetic process	3.9366e-05	47
		GO:0018130	heterocycle biosynthetic process	4.75275e-05	38
		GO:0009059	macromolecule biosynthetic process	4.78784e-05	44
		GO:0009987	cellular process	6.41311e-05	114
		GO:0019438	aromatic compound biosynthetic process	7.7942e-05	37
		GO:1901362	organic cyclic compound biosynthetic process	9.98983e-05	38
		GO:0034654	nucleobase-containing compound biosynthetic process	0.000102195	35
		GO:0006351	transcription, DNA-templated	0.000154207	31
		GO:0097659	nucleic acid-templated transcription	0.00021259	31
		GO:0032774	RNA biosynthetic process	0.000236025	31
		GO:0044249	cellular biosynthetic process	0.0004562	50
		GO:0031323	regulation of cellular metabolic process	0.000664877	30
		GO:0080090	regulation of primary metabolic process	0.000665414	30
		GO:1901576	organic substance biosynthetic process	0.00081647	50
		GO:0060255	regulation of macromolecule metabolic process	0.000863541	30
		GO:0006355	regulation of transcription, DNA-templated	0.000953307	27
		GO:0009058	biosynthetic process	0.000995701	51
		GO:0051252	regulation of RNA metabolic process	0.001165	27
		GO:1903506	regulation of nucleic acid-templated transcription	0.001174	27
		GO:2001141	regulation of RNA biosynthetic process	0.001174	27
		GO:2000112	regulation of cellular macromolecule biosynthetic process	0.001206	27
		GO:0019219	regulation of nucleobase-containing compound metabolic process	0.001298	27
		GO:0009889	regulation of biosynthetic process	0.001485	27
		GO:0010556	regulation of macromolecule biosynthetic process	0.001485	27
		GO:0031326	regulation of cellular biosynthetic process	0.001485	27
		GO:0010468	regulation of gene expression	0.001594	27
		GO:0051171	regulation of nitrogen compound metabolic process	0.001594	27
		GO:0006281	DNA repair	0.00253	10
		GO:0006974	cellular response to DNA damage stimulus	0.002722	10
		GO:0033554	cellular response to stress	0.004753	10
		GO:0019222	regulation of metabolic process	0.005765	30
		GO:0006333	chromatin assembly or disassembly	0.008091	4
		GO:0006325	chromatin organization	0.017639	6
		GO:0032502	developmental process	0.017639	6
		GO:0006259	DNA metabolic process	0.01799	11
		GO:0007275	multicellular organismal development	0.032704	5
		GO:0044707	single-multicellular organism process	0.04308	5
		GO:0044767	single-organism developmental process	0.048595	5
PtHsf-B4b	176	GO:0022900	electron transport chain	1.38354e-06	9		IPR001750	NADH:quinone oxidoreductase/Mrp antiporter, membrane subunit	0.000410288	4		Photosynthesis	2.8932e-07	11
		GO:0022904	respiratory electron transport chain	0.000156867	5		IPR025521	Domain of unknown function DUF4409	0.000964934	4		Oxidative phosphorylation	0.000138662	9
		GO:0006091	generation of precursor metabolites and energy	0.000754377	9		IPR004314	Domain of unknown function DUF239	0.001162	4		RNA polymerase	0.000574238	5
		GO:0045333	cellular respiration	0.001748	5		IPR005797	Cytochrome b/b6, N-terminal	0.004117	3
		GO:0015980	energy derivation by oxidation of organic compounds	0.004491	5		IPR016174	Di-haem cytochrome, transmembrane	0.004117	3
		GO:0009767	photosynthetic electron transport chain	0.011521	4		IPR013978	MEKHLA	0.004378	3
		GO:0009772	photosynthetic electron transport in photosystem II	0.040043	3		IPR027387	Cytochrome b/b6-like domain	0.004378	3
							IPR000438	Acetyl-CoA carboxylase carboxyl transferase, beta subunit	0.014136	2
							IPR001516	NADH-Ubiquinone oxidoreductase (complex I), chain 5 N-terminal	0.014136	2
							IPR018393	NADH-plastoquinone oxidoreductase, chain 5 subgroup	0.014136	2
							IPR017486	Photosystem II CP47 reaction centre protein	0.030756	2
PtHsf-B4c	391	GO:0046483	heterocycle metabolic process	1.20623e-22	87		IPR031112	AP2-like ethylene-responsive transcription factor	0.006796	6		NA
		GO:1901360	organic cyclic compound metabolic process	9.62545e-22	87		IPR000504	RNA recognition motif domain	0.022033	14
		GO:0090304	nucleic acid metabolic process	9.8915e-22	77		IPR012677	Nucleotide-binding alpha-beta plait domain	0.031327	14
		GO:0006725	cellular aromatic compound metabolic process	1.02491e-21	86		IPR009072	Histone-fold	0.031963	9
		GO:0006139	nucleobase-containing compound metabolic process	1.24408e-21	82		IPR000690	Zinc finger, C2H2-type matrin	0.043551	3
		GO:0034641	cellular nitrogen compound metabolic process	1.1558e-18	90
		GO:0006807	nitrogen compound metabolic process	2.87899e-16	90
		GO:0016070	RNA metabolic process	8.22138e-16	62
		GO:0018130	heterocycle biosynthetic process	1.85397e-15	61
		GO:1901362	organic cyclic compound biosynthetic process	1.05327e-14	61
		GO:0019438	aromatic compound biosynthetic process	1.49938e-14	59
		GO:0034654	nucleobase-containing compound biosynthetic process	2.08836e-13	55
		GO:0006351	transcription, DNA-templated	2.61815e-13	50
		GO:0097659	nucleic acid-templated transcription	4.8561e-13	50
		GO:0032774	RNA biosynthetic process	5.98139e-13	50
		GO:0010467	gene expression	8.28659e-13	65
		GO:0006355	regulation of transcription, DNA-templated	5.91366e-12	45
		GO:0051252	regulation of RNA metabolic process	9.55533e-12	45
		GO:1903506	regulation of nucleic acid-templated transcription	9.58982e-12	45
		GO:2001141	regulation of RNA biosynthetic process	9.58982e-12	45
		GO:2000112	regulation of cellular macromolecule biosynthetic process	1.03291e-11	45
		GO:0019219	regulation of nucleobase-containing compound metabolic process	1.20597e-11	45
		GO:0009889	regulation of biosynthetic process	1.59511e-11	45
		GO:0010556	regulation of macromolecule biosynthetic process	1.59511e-11	45
		GO:0031326	regulation of cellular biosynthetic process	1.59511e-11	45
		GO:0010468	regulation of gene expression	1.89658e-11	45
		GO:0051171	regulation of nitrogen compound metabolic process	1.918e-11	45
		GO:0031323	regulation of cellular metabolic process	3.0154e-11	47
		GO:0080090	regulation of primary metabolic process	3.11823e-11	47
		GO:0044271	cellular nitrogen compound biosynthetic process	4.60912e-11	64
		GO:0060255	regulation of macromolecule metabolic process	5.36751e-11	47
		GO:0034645	cellular macromolecule biosynthetic process	2.38873e-10	59
		GO:0009059	macromolecule biosynthetic process	3.82531e-10	59
		GO:0044249	cellular biosynthetic process	9.52392e-10	69
		GO:0019222	regulation of metabolic process	1.0442e-09	48
		GO:0044260	cellular macromolecule metabolic process	1.7367e-09	96
		GO:1901576	organic substance biosynthetic process	2.70277e-09	69
		GO:0009058	biosynthetic process	5.44922e-09	70
		GO:0043170	macromolecule metabolic process	1.09836e-08	102
		GO:0044237	cellular metabolic process	3.38115e-07	109
		GO:0044238	primary metabolic process	5.38375e-07	115
		GO:0071704	organic substance metabolic process	5.40995e-07	119
		GO:0050794	regulation of cellular process	7.0492e-06	49
		GO:0050789	regulation of biological process	4.66111e-05	50
		GO:0065007	biological regulation	5.3655e-05	51
		GO:0009987	cellular process	0.000664294	126
		GO:0032502	developmental process	0.000689142	8
		GO:0006259	DNA metabolic process	0.001115	14
		GO:0006325	chromatin organization	0.005337	7
		GO:0006281	DNA repair	0.007354	10
		GO:0006974	cellular response to DNA damage stimulus	0.007613	10
		GO:0006396	RNA processing	0.007734	11
		GO:0007275	multicellular organismal development	0.00774	6
		GO:0044707	single-multicellular organism process	0.010647	6
		GO:0044767	single-organism developmental process	0.012373	6
		GO:0033554	cellular response to stress	0.012593	10
		GO:0045292	mRNA cis splicing, via spliceosome	0.01955	2
		GO:0051276	chromosome organization	0.031138	9
		GO:0072527	pyrimidine-containing compound metabolic process	0.041185	4
PtHsf-B4d	200	GO:0022900	electron transport chain	7.97705e-06	9		IPR001750	NADH:quinone oxidoreductase/Mrp antiporter, membrane subunit	0.000734687	4		Photosynthesis	2.8932e-07	11
		GO:0022904	respiratory electron transport chain	0.000414926	5		IPR013978	MEKHLA	0.010149	3		Oxidative phosphorylation	0.000138662	9
		GO:0006091	generation of precursor metabolites and energy	0.003873	9		IPR027387	Cytochrome b/b6-like domain	0.010149	3		RNA polymerase	0.000574238	5
		GO:0045333	cellular respiration	0.00454	5		IPR005797	Cytochrome b/b6, N-terminal	0.012733	3
		GO:0015980	energy derivation by oxidation of organic compounds	0.011537	5		IPR016174	Di-haem cytochrome, transmembrane	0.012733	3
		GO:0009767	photosynthetic electron transport chain	0.024634	4		IPR000438	Acetyl-CoA carboxylase carboxyl transferase, beta subunit	0.025213	2
							IPR001516	NADH-Ubiquinone oxidoreductase (complex I), chain 5 N-terminal	0.025213	2
							IPR018393	NADH-plastoquinone oxidoreductase, chain 5 subgroup	0.025213	2
							IPR025521	Domain of unknown function DUF4409	0.028687	3
							IPR004314	Domain of unknown function DUF239	0.039432	3
							IPR017486	Photosystem II CP47 reaction centre protein	0.041124	2
PtHsf-B5a	0	NA	NA				NA	NA				NA
PtHsf-B5b	154	NA	NA				IPR006459	Casparian strip membrane protein	0.000216676	5		NA
							IPR006702	Domain of unknown function DUF588	0.002436	5
PtHsf-C1	2	NA	NA				NA	NA				NA
