# Supplementary material for: Evolutionary Divergence of Duplicated Hsf Genes in Populus
Source: Cells. 2019 May 10;8(5):438. doi: 10.3390/cells8050438 (PMC6563006; doi:10.3390/cells8050438)
Supplement: Supplementary file 1 [file cells-08-00438-s001.zip › cells-500818-supplementary/TableS2_Coexpressed_TFs.xlsx]

## Sheet: Summary
	TF family
	CO-like	B3	NF-YC	NAC	MYB	MYB_related	GATA	HB-PHD	C3H	EIL	NF-YA	Dof	bZIP	ERF	GRAS	Trihelix	FAR1	BBR-BPC	WRKY	bHLH	ARR-B	HSF	DBB	RAV	C2H2	G2-like	GeBP	SBP	CAMTA	HD-ZIP	MIKC_MADS	AP2	TCP	BES1	WOX	Total
PtHsf-A1a	1	1	1	1	1	1	1	1																												8
PtHsf-A1b						1			1																											2
PtHsf-A1c			1	4						1	1	1	3	2	1	2	1	1	1	2																21
PtHsf-A2		1			1	1										1					1	1														6
PtHsf-A3						1							1			1																				3
PtHsf-A4a				1	3	1	1						3	4	2				3	1			2	1	1	1										24
PtHsf-A4b				2															2																	4
PtHsf-A5a													1									1					1	1								4
PtHsf-A5b		1		2		1			1		1		2	1		3	2			1		1			1				2	1	1					21
PtHsf-A7a									1				1									2														4
PtHsf-A7b									1				1									1														3
PtHsf-A8a										1																										1
PtHsf-A8b																									1							1				2
PtHsf-A9																1														1						2
PtHsf-B1				1									1	1			2					3							2				1			11
PtHsf-B2c						2																	1													3
PtHsf-B3a					1																															1
PtHsf-B3b				1					1					1								1				1										5
PtHsf-B4a							1		1			1			1				1											2		2		1		10
PtHsf-B4b															2					1		1								2						6
PtHsf-B4c		3			2		1		2			1			1	1		2	2	4										2	3	4		1		29
PtHsf-B4d				1																1		1								2			2		1	8
PtHsf-B5b				1	4								1				1		1	1					1	1				1						12
PtHsf-C1																							1													1

## Sheet: co-expressed TFs annotation
PtHsf	PtHsf Gene ID	Pearson correlation coefficiency	Co-expressed TFs	Annotation			TF family	Description
PtHsf-A1a	Potri.003G095000	0.910388	Potri.002G214500	AT3G07650.1	COL9	CONSTANS-like 9	CO-like	This gene belongs to the CO (CONSTANS) gene family. This gene family is divided in three subgroups: groups III, to which COL9 belongs, is characterised by one B-box (supposed to regulate protein-protein interactions) and a second diverged zinc finger. COL9 downregulates expression of CO (CONSTANS) as well as FT and SOC1 which are known regulatory targets of CO. The mRNA is cell-to-cell mobile. ci…
		0.892929	Potri.011G043600	AT4G32010.1	HSI2-L1,HSL1,VAL2	HSI2-like 1	B3	_
		0.877428	Potri.013G025000	AT1G08970.1	HAP5C,NF-YC9	nuclear factor Y, subunit C9	NF-YC	_
		0.854287	Potri.005G058900	AT5G09330.1	anac082,NAC082,VNI1	NAC domain containing protein 82	NAC	multicellular organism development
		0.853449	Potri.003G064600	AT5G14750.1	ATMYB66,MYB66,WER,WER1	myb domain protein 66	MYB	Encodes a MyB-related protein containing R2 and R3 repeats, involved in root and hypocotyl epidermal cell fate determination. Loss of function mutations make extra root hairs. Nuclear localized protein is a positive regulator for expression of CAPRICE (CPC).
		0.853386	Potri.014G004900	AT5G67580.1	ATTBP3,ATTRB2,TBP3,TRB2	Homeodomain-like/winged-helix DNA-binding family protein	MYB_related	Encodes a telomeric DNA binding protein. In vitro, the protein preferentially binds double-stranded telomeric repeats, but it can also bind to the single G-rich telomeric strand.
		0.852832	Potri.017G042200	AT3G21175.2	GATA24,TIFY2B,ZML1	ZIM-like 1	GATA	cell differentiation
		0.850936	Potri.018G142400	AT4G29940.1	PRHA	pathogenesis related homeodomain protein A	HB-PHD	Homeodomain protein (PRHA). Expression of the gene differs in various vegetative and floral plant tissues and is positively influenced by the phytohormone auxin. It is often associated with regions of developing vascular tissue. The prha promoter is highly responsive to the synthetic auxin, naphthalene acetic acid, in transient assays using tobacco protoplasts. The PRHA protein has the capacity t…
PtHsf-A1b	Potri.013G079800	0.860245	Potri.010G098200	AT2G02160.1	0	CCCH-type zinc finger family protein	C3H	_
		0.856113	Potri.003G212500	AT3G60110.1	0	DNA-binding bromodomain-containing protein	MYB_related	_
PtHsf-A1c	Potri.001G138900	0.914071	Potri.004G197400	AT3G20770.1	AtEIN3,EIN3	Ethylene insensitive 3 family protein	EIL	Encodes EIN3 (ethylene-insensitive3), a nuclear transcription factor that initiates downstream transcriptional cascades for ethylene responses. EIN3 interacts with MYC2, MYC3 and MYC4 to inhibit jasmonate-induced expression of wound-responsive genes and herbivory-inducible genes, and plant defense against generalist herbivores.
		0.896298	Potri.006G145100	AT1G72830.1	ATHAP2C,HAP2C,NF-YA3	nuclear factor Y, subunit A3	NF-YA	Encodes a subunit of CCAAT-binding complex, binds to CCAAT box motif present in some plant promoter sequences. One of three members of this class (HAP2A, HAP2B, HAP2C), it is expressed in vegetative and reproductive tissues. Expression is upregulated in the shoot of cax1/cax3 mutant.
		0.894917	Potri.005G131600	AT3G50410.1	OBP1	OBF binding protein 1	Dof	cell wall modification, positive regulation of cell cycle, positive regulation of transcription, DNA-templated, response to auxin, response to salicylic acid, transcription, DNA-templated
		0.888522	Potri.003G194600	AT3G12250.1	BZIP45,TGA6	TGACG motif-binding factor 6	bZIP	involved in the activation of SA-responsive genes. response to xenobiotic stimulus, systemic acquired resistance
		0.887104	Potri.014G025700	AT4G27410.2	ANAC072,RD26	NAC (No Apical Meristem) domain transcriptional regulator superfamily protein	NAC	Encodes a NAC transcription factor induced in response to desiccation. It is localized to the nucleus and acts as a transcriptional activator in ABA-mediated dehydration response.
		0.885214	Potri.003G081200	AT4G17500.1	ATERF-1,ERF-1	ethylene responsive element binding factor 1	ERF	Encodes a member of the ERF (ethylene response factor) subfamily B-3 of ERF/AP2 transcription factor family (ATERF-1). The protein contains one AP2 domain. There are 18 members in this subfamily including ATERF-1, ATERF-2, AND ATERF-5. The mRNA is cell-to-cell mobile. cell division, defense response, ethylene-activated signaling pathway, positive regulation of transcription, DNA-templated, regula…
		0.883689	Potri.009G032700	AT1G07530.1	ATGRAS2,GRAS2,SCL14	SCARECROW-like 14	GRAS	Encodes a member of the GRAS family of transcription factors. The protein interacts with the TGA2 transcription factor and affects the transcription of stress-responsive genes. The protein is found in the nucleus and is also exported to the cytoplasm.
		0.878882	Potri.009G101200	AT1G45249.1	ABF2,AREB1,ATAREB1	abscisic acid responsive elements-binding factor 2	bZIP	Leucine zipper transcription factor that binds to the abscisic acid (ABA)–responsive element (ABRE) motif in the promoter region of ABA-inducible genes. Enhances drought tolerance in vegetative tissues. Required for normal glucose response. Localized in the nucleus. Expressed constitutively in roots, leaf vascular tissues, and hydathodes or in all tissues under stress conditions. It's phosphoryla…
		0.878255	Potri.006G117300	AT3G10030.1	0	aspartate/glutamate/uridylate kinase family protein	Trihelix	cellular amino acid biosynthetic process, phosphorylation
		0.875396	Potri.011G115600	AT3G15210.1	ATERF-4,ATERF4,ERF4,RAP2.5	ethylene responsive element binding factor 4	ERF	Encodes a member of the ERF (ethylene response factor) subfamily B-1 of ERF/AP2 transcription factor family (ATERF-4). The protein contains one AP2 domain. Acts as a negative regulator of JA-responsive defense gene expression and resistance to the necrotrophic fungal pathogen Fusarium oxysporum and antagonizes JA inhibition of root elongation. The mRNA is cell-to-cell mobile. ethylene-activated s…
		0.863357	Potri.014G167000	AT5G28530.1	FRS10	FAR1-related sequence 10	FAR1	response to red or far red light
		0.862079	Potri.019G047000	AT1G08970.1	HAP5C,NF-YC9	nuclear factor Y, subunit C9	NF-YC	0
		0.859684	Potri.002G018400	AT2G17770.1	ATBZIP27,BZIP27,FDP	basic region/leucine zipper motif 27	bZIP	Encodes a paralog of bZIP transcription factor FD. This protein interacts with FD and FT. response to chitin
		0.858964	Potri.009G125300	AT2G21240.1	ATBPC4,BBR,BPC4	basic pentacysteine 4	BBR-BPC	Encodes a member of the BASIC PENTACYSTEINE (BPC) proteins. BPC proteins are plant-specific transcription factors present throughout land plants. BPC transcription factor family is integral for a wide range of processes that support normal growth and development. regulation of developmental process, regulation of transcription, DNA-templated, response to ethylene, transcription, DNA-templated
		0.858005	Potri.013G090300	AT3G56400.1	ATWRKY70,WRKY70	WRKY DNA-binding protein 70	WRKY	member of WRKY Transcription Factor; Group III. Function as activator of SA-dependent defense genes and a repressor of JA-regulated genes. WRKY70-controlled suppression of JA-signaling is partly executed by NPR1. defense response to bacterium, defense response to fungus, induced systemic resistance, jasmonic acid mediated signaling pathway, negative regulation of leaf senescence, negative regulat…
		0.857067	Potri.010G137600	AT1G69010.1	BIM2	BES1-interacting Myc-like protein 2	bHLH	Encodes BES1-INTERACTING MYC-LIKE 2 (BIM2), a PAR1 (PHYTOCHROME RAPIDLY REGULATED 1)-interacting protein that positively modulates the shade avoidance syndrome in Arabidopsis seedlings.
		0.853952	Potri.010G233500	AT3G10030.1	0	aspartate/glutamate/uridylate kinase family protein	Trihelix	0
		0.853039	Potri.002G182400	AT4G35580.2	NTL9	NAC transcription factor-like 9	NAC	Encodes a calmodulin-binding NAC protein (CBNAC). Contains calmodulin-binding domain in the C-terminus of the protein. Functions as a calmodulin-regulated transcriptional repressor.
		0.852873	Potri.019G112000	AT1G05710.1	0	basic helix-loop-helix (bHLH) DNA-binding superfamily protein	bHLH	response to ethylene
		0.852537	Potri.015G004100	AT3G49530.1	ANAC062,NAC062,NTL6	NAC domain containing protein 62	NAC	Transcription factor that serves as a molecular link between cold signals and pathogen resistance responses. Undergoes proteolytic processing triggered by cold-induced changes in membrane fluidity.It relocates from the plasma membrane to the nucleus in response to ER stress. NAC062 is phosphorylated by SnRK2.8 at Thr-142.
		0.851232	Potri.014G076100	AT1G33060.2	ANAC014,NAC014	NAC 014	NAC	multicellular organism development
PtHsf-A2	Potri.006G226800	0.886239	Potri.002G005600	AT5G03780.1	TRFL10	TRF-like 10	MYB_related	response to salicylic acid, telomeric loop formation
		0.87233	Potri.001G026000	AT3G14180.1	0	sequence-specific DNA binding transcription factors	Trihelix	embryo development ending in seed dormancy, regulation of transcription, DNA-templated, seed maturation, transcription, DNA-templated
		0.870281	Potri.008G041900	AT3G52250.1	0	Duplicated homeodomain-like superfamily protein	MYB	RNA splicing, floral meristem determinacy, negative regulation of transcription from RNA polymerase II promoter, positive regulation of histone H3-K9 acetylation
		0.867693	Potri.014G077200	AT4G16110.1	ARR2,RR2	response regulator 2	ARR-B	Encodes a pollen-specific transcription factor involved in the expression of nuclear genes for components of mitochondrial complex I in Arabidopsis. Acts in concert with other type-B ARRs in the cytokinin signaling pathway. AHK3 mediates cytokinin-induced phosphorylation of ARR2 on the Asp-80 residue. This phosphorylation plays a positive role of ARR2 in cytokinin-mediated control of leaf longevi…
		0.863386	Potri.005G214800	AT3G22830.1	AT-HSFA6B,HSFA6B	heat shock transcription factor A6B	HSF	0
		0.857038	Potri.014G036800	AT4G33280.1	0	AP2/B3-like transcriptional factor family protein	B3	_
PtHsf-A3	Potri.006G115700	0.895683	Potri.003G129800	AT4G11400.1	0	ARID/BRIGHT DNA-binding domain;ELM2 domain protein	MYB_related	_
		0.851273	Potri.008G179700	AT1G13450.1	0	Homeodomain-like superfamily protein	Trihelix	Encodes GT-1, a plant transcription factor that binds to one of the cis-acting elements, BoxII, which resides within the upstream promoter region of light-responsive genes. GT-1 was assumed to act as a molecular switch modulated through Ca(2+)-dependent phosphorylation/dephosphorylation in response to light signals.
		0.850895	Potri.004G140600	AT4G34000.1	ABF3,DPBF5	abscisic acid responsive elements-binding factor 3	bZIP	Encodes an ABA-responsive element-binding protein with similarity to transcription factors that is expressed in response to stress and abscisic acid.
PtHsf-A4a	Potri.011G071700	0.942119	Potri.002G073400	AT1G21450.1	SCL1	SCARECROW-like 1	GRAS	Encodes a scarecrow-like protein (SCL1). Member of GRAS gene family. The mRNA is cell-to-cell mobile.
		0.93225	Potri.007G085700	AT5G65210.1	TGA1	bZIP transcription factor family protein	bZIP	defense response to bacterium, regulation of transcription, DNA-templated, transcription, DNA-templated
		0.92745	Potri.005G234500	AT1G75540.1	STH2	salt tolerance homolog2	DBB	Encodes a B-box zinc finger transcription factor BBX21 (also named STH2/salt tolerance homolog2 and LHUS/long hypocotyl under shade). Interacts with COP1 to control de-etiolation. Also genetically interacts with COP1 to regulate shade avoidance. The mRNA is cell-to-cell mobile. photomorphogenesis, regulation of transcription, DNA-templated, shade avoidance, transcription, DNA-templated
		0.917137	Potri.005G200100	AT1G34190.1	anac017,NAC017	NAC domain containing protein 17	NAC	cellular response to hydrogen peroxide, multicellular organism development, regulation of transcription, DNA-templated, transcription, DNA-templated
		0.910133	Potri.004G007500	AT1G62300.1	ATWRKY6,WRKY6	WRKY family transcription factor	WRKY	cellular response to boron-containing substance deprivation, cellular response to phosphate starvation, ethylene-activated signaling pathway, negative regulation of transcription, DNA-templated, regulation of transcription, DNA-templated, response to chitin, transcription, DNA-templated
		0.898123	Potri.011G057000	AT5G44210.1	ATERF-9,ATERF9,ERF9	erf domain protein 9	ERF	encodes a member of the ERF (ethylene response factor) subfamily B-1 of ERF/AP2 transcription factor family (ATERF-9). The protein contains one AP2 domain. There are 15 members in this subfamily including ATERF-3, ATERF-4, ATERF-7, and leafy petiole. defense response, ethylene-activated signaling pathway, glucosinolate metabolic process, negative regulation of transcription, DNA-templated, regula…
		0.891214	Potri.002G094200	AT1G78080.1	RAP2.4	related to AP2 4	ERF	Encodes a member of the DREB subfamily A-6 of ERF/AP2 transcription factor family (RAP2.4). The protein contains one AP2 domain. Role in mediating light and ethylene signaling. The mRNA is cell-to-cell mobile. cellular response to salt stress, cytokinin-activated signaling pathway, ethylene-activated signaling pathway, red or far-red light signaling pathway, regulation of cell differentiation, re…
		0.890166	Potri.014G120800	AT3G62420.1	ATBZIP53,BZIP53	basic region/leucine zipper motif 53	bZIP	Encodes a group-S bZIP transcription factor. Forms heterodimers with group-C bZIP transcription factors. The heterodimers bind to the ACTCAT cis-element of proline dehydrogenase gene.
		0.889498	Potri.002G028200	AT1G75540.1	STH2	salt tolerance homolog2	DBB	0
		0.885793	Potri.013G041000	AT4G02590.1	UNE12	basic helix-loop-helix (bHLH) DNA-binding superfamily protein	bHLH	double fertilization forming a zygote and endosperm, multicellular organism development, regulation of defense response, regulation of transcription, DNA-templated, transcription from RNA polymerase II promoter
		0.88113	Potri.005G082000	AT5G65210.1	TGA1	bZIP transcription factor family protein	bZIP	0
		0.881093	Potri.001G151700	AT4G17570.3	GATA26	GATA transcription factor 26	GATA	cell differentiation, regulation of transcription, DNA-templated
		0.877136	Potri.008G166700	AT3G23250.1	ATMYB15,ATY19,MYB15	myb domain protein 15	MYB	cell differentiation, regulation of transcription from RNA polymerase II promoter, regulation of transcription, DNA-templated, response to auxin, response to cadmium ion, response to chitin, response to ethylene, response to jasmonic acid, response to salt stress
		0.872502	Potri.010G193000	AT5G05790.1	0	Duplicated homeodomain-like superfamily protein	MYB_related	Duplicated homeodomain-like superfamily protein; CONTAINS InterPro DOMAIN/s: Molecular chaperone, heat shock protein, Hsp40, DnaJ (InterPro:IPR015609), SANT, eukarya (InterPro:IPR017884), Myb-like DNA-binding domain, SHAQKYF class (InterPro:IPR006447), SANT, DNA-binding (InterPro:IPR001005), Myb, DNA-binding (InterPro:IPR014778), Homeodomain-like (InterPro:IPR009057), HTH transcriptional regulato…
		0.869752	Potri.010G163000	AT1G13960.1	WRKY4	WRKY DNA-binding protein 4	WRKY	defense response, negative regulation of defense response to bacterium,regulation of defense response to fungus, regulation of transcription, DNA-templated, response to ethylene, response to jasmonic acid, response to salicylic acid, transcription, DNA-templated
		0.868342	Potri.016G009700	AT4G17230.1	SCL13	SCARECROW-like 13	GRAS	response to chitin
		0.866286	Potri.010G129200	AT1G25560.1	EDF1,TEM1	AP2/B3 transcription factor family protein	RAV	Encodes a member of the RAV transcription factor family that contains AP2 and B3 binding domains. Involved in the regulation of flowering under long days. Loss of function results in early flowering. Overexpression causes late flowering and repression of expression of FT. Novel transcriptional regulator involved in ethylene signaling. Promoter bound by EIN3. EDF1 in turn, binds to promoter elemen…
		0.863586	Potri.014G017300	AT1G27730.1	STZ,ZAT10	salt tolerance zinc finger	C2H2	Related to Cys2/His2-type zinc-finger proteins found in higher plants. Compensated for a subset of calcineurin deficiency in yeast. Salt tolerance produced by ZAT10 appeared to be partially dependent on ENA1/PMR2, a P-type ATPase required for Li+ and Na+ efflux in yeast. The protein is localized to the nucleus, acts as a transcriptional repressor and is responsive to chitin oligomers. Also involv…
		0.863106	Potri.016G099200	AT5G57620.1	AtMYB36,MYB36	myb domain protein 36	MYB	MYB36 is a transcriptional regulator that acts to promote differentiation of the endodermis during root development. It promotes the development the Casparian band in part by regulating the expression of genes involved in localizing lignin biosynthetic machinery to the Casparian band. MYB36 binds to and regulates the expression of factors involved in producing the Casparian band including CASP1, …
		0.862556	Potri.006G138800	AT1G19210.1	0	Integrase-type DNA-binding superfamily protein	ERF	ethylene-activated signaling pathway, regulation of transcription, DNA-templated, transcription, DNA-templated
		0.860339	Potri.008G103300	AT5G49520.1	ATWRKY48,WRKY48	WRKY DNA-binding protein 48	WRKY	WRKY48 is a stress- and pathogen-induced transcriptional activator that represses plant basal defense. The mRNA is cell-to-cell mobile.
		0.855461	Potri.016G047900	AT5G06800.1	0	myb-like HTH transcriptional regulator family protein	G2-like	_
		0.853047	Potri.002G122600	AT4G37260.1	ATMYB73,MYB73	myb domain protein 73	MYB	cell differentiation, glucosinolate metabolic process, regulation of transcription from RNA polymerase II promoter, regulation of transcription, DNA-templated, response to abscisic acid, response to cadmium ion, response to chitin, response to ethylene, response to jasmonic acid, response to salicylic acid
		0.850222	Potri.003G150800	AT5G51190.1	0	Integrase-type DNA-binding superfamily protein	ERF	ethylene-activated signaling pathway, regulation of transcription, DNA-templated, response to chitin, transcription, DNA-templated
PtHsf-A4b	Potri.014G141400	0.897301	Potri.005G069500	AT1G01720.1	ANAC002,ATAF1	NAC (No Apical Meristem) domain transcriptional regulator superfamily protein	NAC	Belongs to a large family of putative transcriptional activators with NAC domain. Transcript level increases in response to wounding and abscisic acid. ATAF1 attentuates ABA signaling and sythesis. Mutants are hyposensitive to ABA. The mRNA is cell-to-cell mobile.
		0.894427	Potri.006G263600	AT4G31800.2	ATWRKY18,WRKY18	WRKY DNA-binding protein 18	WRKY	Pathogen-induced transcription factor. Binds W-box sequences in vitro. Forms protein complexes with itself and with WRKY40 and WRKY60. Constitutive expression of WRKY18 enhanced resistance to P. syringae, but its coexpression with WRKY40 or WRKY60 made plants more susceptible to both P. syringae and B. cinerea. WRKY18, WRKY40, and WRKY60 have partially redundant roles in response to the hemibiotr…
		0.889854	Potri.007G099400	AT1G01720.1	ANAC002,ATAF1	NAC (No Apical Meristem) domain transcriptional regulator superfamily protein	NAC	_
		0.862696	Potri.003G169100	AT5G13080.1	ATWRKY75,WRKY75	WRKY DNA-binding protein 75	WRKY	_
PtHsf-A5a	Potri.017G059600	0.887851	Potri.001G261700	AT5G28040.1	0	DNA-binding storekeeper protein-related transcriptional regulator	GeBP	_
		0.876106	Potri.007G043800	AT4G36990.1	AT-HSFB1,ATHSF4,HSF4,HSFB1	heat shock factor 4	HSF	_
		0.856254	Potri.001G029800	AT3G12250.1	BZIP45,TGA6	TGACG motif-binding factor 6	bZIP	_
		0.852275	Potri.002G002400	AT1G20980.1	ATSPL14,FBR6,SPL14,SPL1R2	squamosa promoter binding protein-like 14	SBP	Encodes a nuclear plant-specific protein with features characteristic of a transcriptional regulator, including a nuclear localization signal sequence, a plant-specific DNA binding domain (the SBP box), and a protein interaction motif (ankyrin repeats). It unctions as a transcriptional regulator that plays a role not only in sensitivity to FB1, but also in the development of normal plant architec…
PtHsf-A5b	Potri.001G320900	0.951651	Potri.019G112000	AT1G05710.1	0	basic helix-loop-helix (bHLH) DNA-binding superfamily protein	bHLH	response to ethylene
		0.920246	Potri.017G091900	AT1G26580.1	0	0	MYB_related	_
		0.913	Potri.001G220700	AT3G56850.1	AREB3,DPBF3	ABA-responsive element binding protein 3	bZIP	Encodes an ABA-responsive element binding protein with a bZIP domain. Located in the nucleus and expressed in the embryo during seed maturation.
		0.903493	Potri.005G075100	AT2G22300.1	CAMTA3,SR1	signal responsive 1	CAMTA	Encodes a putative CAM binding transcription factor. Loss of function mutations show enhanced resistance to fungal and bacterial pathogens suggesting that CAMTA functions to suppress defense responses.
		0.898419	Potri.003G031200	AT1G80010.1	FRS8	FAR1-related sequence 8	FAR1	FAR1-related sequence 8 (FRS8); FUNCTIONS IN: zinc ion binding; INVOLVED IN: response to red or far red light
		0.892645	Potri.002G045800	AT4G02640.2	ATBZIP10,BZO2H1	bZIP transcription factor family protein	bZIP	plant-type hypersensitive response, positive regulation of seed maturation, positive regulation of transcription, DNA-templated, response to molecule of oomycetes origin, transcription, DNA-templated
		0.890703	Potri.008G027000	AT3G10030.1	0	aspartate/glutamate/uridylate kinase family protein	Trihelix	0
		0.883879	Potri.006G116500	AT3G44750.1	ATHD2A,HD2A,HDA3,HDT1	histone deacetylase 3	C2H2	Encodes a histone deacetylase. Controls the development of adaxial/abaxial leaf polarity. Two lines with RNAi-directed against this gene show reduced Agrobacterium-mediated DNA transformation of the roots.
		0.88249	Potri.014G167000	AT5G28530.1	FRS10	FAR1-related sequence 10	FAR1	response to red or far red light
		0.877659	Potri.011G149300	AT1G33060.2	ANAC014,NAC014	NAC 014	NAC	0
		0.872228	Potri.012G134800	AT4G25440.1	ZFWD1	zinc finger WD40 repeat protein 1	C3H	_
		0.865375	Potri.010G141700	AT4G16150.1	0	calmodulin binding;transcription regulators	CAMTA	calmodulin binding;transcription regulators; FUNCTIONS IN: calmodulin binding, transcription regulator activity; INVOLVED IN: regulation of transcription; LOCATED IN: nucleus; CONTAINS InterPro DOMAIN/s: Ankyrin repeat-containing domain (InterPro:IPR020683), CG-1 (InterPro:IPR005559), Ankyrin repeat (InterPro:IPR002110), IQ calmodulin-binding region (InterPro:IPR000048); BEST Arabidopsis thaliana…
		0.865279	Potri.015G004100	AT3G49530.1	ANAC062,NAC062,NTL6	NAC domain containing protein 62	NAC	Transcription factor that serves as a molecular link between cold signals and pathogen resistance responses. Undergoes proteolytic processing triggered by cold-induced changes in membrane fluidity.It relocates from the plasma membrane to the nucleus in response to ER stress. NAC062 is phosphorylated by SnRK2.8 at Thr-142.
		0.863245	Potri.009G023600	AT5G06710.1	HAT14	homeobox from Arabidopsis thaliana	HD-ZIP	_
		0.863042	Potri.006G145100	AT1G72830.1	ATHAP2C,HAP2C,NF-YA3	nuclear factor Y, subunit A3	NF-YA	Encodes a subunit of CCAAT-binding complex, binds to CCAAT box motif present in some plant promoter sequences. One of three members of this class (HAP2A, HAP2B, HAP2C), it is expressed in vegetative and reproductive tissues. Expression is upregulated in the shoot of cax1/cax3 mutant.
		0.862628	Potri.007G043800	AT4G36990.1	AT-HSFB1,ATHSF4,HSF4,HSFB1	heat shock factor 4	HSF	0
		0.86087	Potri.010G233500	AT3G10030.1	0	aspartate/glutamate/uridylate kinase family protein	Trihelix	0
		0.860024	Potri.004G146900	AT3G18990.1	REM39,VRN1	AP2/B3-like transcriptional factor family protein	B3	Required for vernalization. Essential for the complete repression of FLC in vernalized plants. Required for the methylation of histone H3. regulation of flower development, regulation of transcription, DNA-templated, transcription, DNA-templated, vernalization response
		0.858558	Potri.006G080300	AT4G31060.1	0	Integrase-type DNA-binding superfamily protein	ERF	_
		0.857637	Potri.007G010800	AT2G22540.1	AGL22,SVP	K-box region and MADS-box transcription factor family protein	MIKC_MADS	0
		0.851941	Potri.005G191700	AT1G21200.1	0	sequence-specific DNA binding transcription factors	Trihelix	_
PtHsf-A7a	Potri.005G214800	0.89357	Potri.002G048200	AT3G22830.1	AT-HSFA6B,HSFA6B	heat shock transcription factor A6B	HSF	0
		0.863386	Potri.006G226800	AT2G26150.1	ATHSFA2,HSFA2	heat shock transcription factor A2	HSF	0
		0.859737	Potri.001G140800	AT1G32360.1	0	Zinc finger (CCCH-type) family protein	C3H	_
		0.852248	Potri.004G140600	AT4G34000.1	ABF3,DPBF5	abscisic acid responsive elements-binding factor 3	bZIP	Encodes an ABA-responsive element-binding protein with similarity to transcription factors that is expressed in response to stress and abscisic acid.
PtHsf-A7b	Potri.002G048200	0.89357	Potri.005G214800	AT3G22830.1	AT-HSFA6B,HSFA6B	heat shock transcription factor A6B	HSF	0
		0.87927	Potri.004G140600	AT4G34000.1	ABF3,DPBF5	abscisic acid responsive elements-binding factor 3	bZIP	Encodes an ABA-responsive element-binding protein with similarity to transcription factors that is expressed in response to stress and abscisic acid.
		0.852423	Potri.001G140800	AT1G32360.1	0	Zinc finger (CCCH-type) family protein	C3H	_
PtHsf-A8a	Potri.008G136800	0.857576	Potri.008G011300	AT3G20770.1	AtEIN3,EIN3	Ethylene insensitive 3 family protein	EIL	0
PtHsf-A8b	Potri.010G104300	0.862297	Potri.007G046200	AT4G36920.1	AP2,FL1,FLO2	Integrase-type DNA-binding superfamily protein	AP2	cell differentiation, flower development, meristem maintenance, plant ovule development, regulation of transcription, DNA-templated, seed development, sexual reproduction, specification of floral organ identity, transcription, DNA-templated
		0.860059	Potri.005G125600	AT5G66730.1	0	C2H2-like zinc finger protein	C2H2	regulation of gibberellic acid mediated signaling pathway, regulation of seed germination, regulation of transcription, DNA-templated, seed maturation, transcription, DNA-templated
PtHsf-A9	Potri.006G148200	0.892982	Potri.006G221400	AT1G33240.1	AT-GTL1,AT-GTL2,GTL1	GT-2-like 1	Trihelix	Encodes a plant transcriptional activator that contains two separate, but similar, trihelix DNA-binding domains, similar to GT-2. Gene is expressed in all aerial parts of the plant, with higher level of expression in siliques. At-GTL2 was thought to be a duplicated copy of this gene but is likely to be a cloning artefact, the result of a chimeric clone. Regulates ploidy-dependent cell growth in t…
		0.857856	Potri.012G038500	AT1G73360.1	ATHDG11,EDT1,HDG11	homeodomain GLABROUS 11	HD-ZIP	Encodes a homeobox-leucine zipper family protein belonging to the HD-ZIP IV family. It is involved in trichome branching. The transcription factor directly upregulates the expression of several cell-wall-loosening protein genes and reveals the important role that these target genes play in coordinating cell-wall extensibility with root development. plant-type cell wall loosening, regulation of tr…
PtHsf-B1	Potri.007G043800	0.876106	Potri.017G059600	AT4G13980.1	AT-HSFA5,HSFA5	winged-helix DNA-binding transcription factor family protein	HSF	0
		0.871474	Potri.005G075100	AT2G22300.1	CAMTA3,SR1	signal responsive 1	CAMTA	Encodes a putative CAM binding transcription factor. Loss of function mutations show enhanced resistance to fungal and bacterial pathogens suggesting that CAMTA functions to suppress defense responses.
		0.86966	Potri.010G153100	AT2G22300.1	CAMTA3,SR1	signal responsive 1	CAMTA	0
		0.863841	Potri.010G029000	AT3G06250.1	FRS7	FAR1-related sequence 7	FAR1	response to red or far red light
		0.862628	Potri.001G320900	AT4G13980.1	AT-HSFA5,HSFA5	winged-helix DNA-binding transcription factor family protein	HSF	0
		0.860572	Potri.001G060000	AT3G27010.1	AT-TCP20,ATTCP20,PCF1,TCP20	TEOSINTE BRANCHED 1, cycloidea, PCF (TCP)-domain family protein 20	TCP	Belongs to a TCP protein transcription factor family. Members of this family contain a predicted basic-helix-loop-helix domain involved in DNA binding. Related to rice PCF1 and PCF2 genes. Binds to the GCCCR element of CYCB1;1. Involved in regulation of expression of cell cycle control and ribosomal protein genes.
		0.859546	Potri.010G006800	AT3G16770.1	ATEBP,EBP,ERF72,RAP2.3	ethylene-responsive element binding protein	ERF	Encodes a member of the ERF (ethylene response factor) subfamily B-2 of the plant specific ERF/AP2 transcription factor family (RAP2.3). The protein contains one AP2 domain. There are 5 members in this subfamily including RAP2.2 AND RAP2.12.It is localized to the nucleus and acts as a transcriptional activator through the GCC-box. It has been identified as a suppressor of Bax-induced cell death b…
		0.856742	Potri.010G248300	AT3G56850.1	AREB3,DPBF3	ABA-responsive element binding protein 3	bZIP	0
		0.856452	Potri.016G056500	AT2G41690.1	AT-HSFB3,HSFB3	heat shock transcription factor B3	HSF	0
		0.856053	Potri.008G108800	AT1G10240.1	FRS11	FAR1-related sequence 11	FAR1	0
		0.852529	Potri.008G031800	AT5G04410.1	anac078,NAC2	NAC domain containing protein 2	NAC	NAC family member, functions as a transcriptional activator, regulates flavonoid biosynthesis under high light. The mRNA is cell-to-cell mobile.
PtHsf-B2c	Potri.015G141100	0.887859	Potri.001G384000	AT1G78600.1	DBB3,LZF1,STH3	light-regulated zinc finger protein 1	DBB	anthocyanin-containing compound biosynthetic process, chlorophyll biosynthetic process, chloroplast organization, regulation of photomorphogenesis, regulation of transcription, DNA-templated, shade avoidance, transcription, DNA-templated
		0.876381	Potri.001G292700	AT1G49950.1	ATTRB1,TRB1	telomere repeat binding factor 1	MYB_related	nucleosome assembly, regulation of transcription from RNA polymerase II promoter, response to abscisic acid, response to auxin, response to cadmium ion, response to ethylene, response to gibberellin, response to jasmonic acid, response to salicylic acid, response to salt stress, telomeric loop formation, transcription, DNA-templated
		0.852074	Potri.003G063700	AT1G72650.2	TRFL6	TRF-like 6	MYB_related	response to cadmium ion, response to salt stress, telomeric loop formation
PtHsf-B3a	Potri.006G049200	0.850625	Potri.015G143500	AT3G61250.1	AtMYB17,MYB17	myb domain protein 17	MYB	cell differentiation, regulation of flower development, regulation of transcription from RNA polymerase II promoter, regulation of transcription, DNA-templated, response to jasmonic acid, response to salicylic acid
PtHsf-B3b	Potri.016G056500	0.894163	Potri.004G134400	AT3G08505.1	0	zinc finger (CCCH-type/C3HC4-type RING finger) family protein	C3H	_
		0.88347	Potri.010G006800	AT3G16770.1	ATEBP,EBP,ERF72,RAP2.3	ethylene-responsive element binding protein	ERF	Encodes a member of the ERF (ethylene response factor) subfamily B-2 of the plant specific ERF/AP2 transcription factor family (RAP2.3). The protein contains one AP2 domain. There are 5 members in this subfamily including RAP2.2 AND RAP2.12.It is localized to the nucleus and acts as a transcriptional activator through the GCC-box. It has been identified as a suppressor of Bax-induced cell death b…
		0.873144	Potri.012G001400	AT5G61430.1	ANAC100,ATNAC5,NAC100	NAC domain containing protein 100	NAC	_
		0.856452	Potri.007G043800	AT4G36990.1	AT-HSFB1,ATHSF4,HSF4,HSFB1	heat shock factor 4	HSF	0
		0.85237	Potri.001G243600	AT3G46640.1	LUX,PCL1	Homeodomain-like superfamily protein	G2-like	Encodes a myb family transcription factor with a single Myb DNA-binding domain (type SHAQKYF) that is unique to plants and is essential for circadian rhythms, specifically for transcriptional regulation within the circadian clock. LUX is required for normal rhythmic expression of multiple clock outputs in both constant light and darkness. It is coregulated with TOC1 and seems to be repressed by C…
PtHsf-B4a	Potri.002G124800	0.903146	Potri.011G098300	AT2G34710.1	ATHB-14,ATHB14,PHB,PHB-1D	Homeobox-leucine zipper family protein / lipid-binding START domain-containing protein	HD-ZIP	0
		0.90066	Potri.001G361600	AT4G26640.2	AtWRKY20,WRKY20	WRKY family transcription factor family protein	WRKY	response to 1-aminocyclopropane-1-carboxylic acid, response to wounding, transcription, DNA-templated
		0.879312	Potri.010G110700	AT2G01570.1	RGA,RGA1	GRAS family transcription factor family protein	GRAS	Member of the VHIID/DELLA regulatory family. Contains homopolymeric serine and threonine residues, a putative nuclear localization signal, leucine heptad repeats, and an LXXLL motif. Putative transcriptional regulator repressing the gibberellin response and integration of phytohormone signalling. DELLAs repress cell proliferation and expansion that drives plant growth. The protein undergoes degra…
		0.873764	Potri.007G007400	AT4G37750.1	ANT,CKC,CKC1,DRG	Integrase-type DNA-binding superfamily protein	AP2	ANT is required for control of cell proliferation and encodes a putative transcriptional regulator similar to AP2. Loss of function alleles have reduced fertility, abnormal ovules and abnormal lateral organs. Expressed specifically in the chalaza and in floral organ primordia.
		0.868482	Potri.007G024500	AT3G50870.1	GATA18,HAN,MNP	GATA type zinc finger transcription factor family protein	GATA	Encodes a GATA transcriptional regulator required to position the proembryo boundary in the early embryo. Regulates shoot apical meristem and flower development.
		0.867104	Potri.014G008100	AT4G37750.1	ANT,CKC,CKC1,DRG	Integrase-type DNA-binding superfamily protein	AP2	0
		0.859653	Potri.009G014500	AT5G60690.1	IFL,IFL1,REV	Homeobox-leucine zipper family protein / lipid-binding START domain-containing protein	HD-ZIP	REVOLUTA regulates meristem initiation at lateral positions. a member of a small homeodomain-leucine zipper family. Has overlapping functions with PHAVOLUTA and PHABULOSA. The mRNA is cell-to-cell mobile.
		0.859024	Potri.006G152100	AT5G56900.2	0	CwfJ-like family protein / zinc finger (CCCH-type) family protein	C3H	_
		0.853856	Potri.006G084200	AT5G02460.1	0	Dof-type zinc finger DNA-binding family protein	Dof	_
		0.853607	Potri.011G106800	AT1G78700.1	BEH4	BES1/BZR1 homolog 4	BES1	brassinosteroid mediated signaling pathway, regulation of transcription, DNA-templated, transcription, DNA-templated
PtHsf-B4b	Potri.009G068000	0.909237	Potri.001G273700	AT1G46264.1	AT-HSFB4,HSFB4,SCZ	heat shock transcription factor B4	HSF	0
		0.888205	Potri.007G063300	AT4G37650.1	SGR7,SHR	GRAS family transcription factor	GRAS	Involved in radial organization of the root and shoot axial organs. Essential for normal shoot gravitropism. The protein moves in a highly specific manner from the cells of the stele in which it is synthesized outward. Movement requires sequences within the GRAS and VHIID domains. SHORT-ROOT forms a network in combination with JACKDAW, BLUEJAY AND SCARECROW to regulate tissue patterning through a…
		0.872461	Potri.010G130000	AT1G68810.1	0	basic helix-loop-helix (bHLH) DNA-binding superfamily protein	bHLH	_
		0.859792	Potri.001G372300	AT2G34710.1	ATHB-14,ATHB14,PHB,PHB-1D	Homeobox-leucine zipper family protein / lipid-binding START domain-containing protein	HD-ZIP	Dominant PHB mutations cause transformation of abaxial leaf fates into adaxial leaf fates. Encodes a member of HD-Zip family which contains homeodomain-leucine zipper domains and domain similar to a mammalian sterol binding domain. Has overlapping functions with PHAVOLUTA, REVOLUTA and CORONA.
		0.858807	Potri.001G188800	AT1G52150.1	ATHB-15,ATHB15,CNA,ICU4	Homeobox-leucine zipper family protein / lipid-binding START domain-containing protein	HD-ZIP	Member of the class III HD-ZIP protein family. Contains homeodomain and leucine zipper domain. Critical for vascular development and negatively regulates vascular cell differentiation.
		0.852419	Potri.007G132000	AT4G37650.1	SGR7,SHR	GRAS family transcription factor	GRAS	0
PtHsf-B4c	Potri.014G027100	0.962372	Potri.006G114200	AT3G54220.1	SCR,SGR1	GRAS family transcription factor	GRAS	Encodes a member of a novel family having similarity to DNA binding proteins containing basic-leucine zipper regions; scr is expressed in cortex/endodermal initial cells and in the endodermal cell lineage. Regulates the radial organization of the root. Is required cell-autonomously for distal specification of the quiescent center, which in turn regulates stem cell fate of immediately surrounding …
		0.944902	Potri.002G105600	AT2G22540.1	AGL22,SVP	K-box region and MADS-box transcription factor family protein	MIKC_MADS	Encodes a nuclear protein that acts as a floral repressor and that functions within the thermosensory pathway. SVP represses FT expression via direct binding to the vCArG III motif in the FT promoter.
		0.936469	Potri.005G155300	AT2G22540.1	AGL22,SVP	K-box region and MADS-box transcription factor family protein	MIKC_MADS	Encodes a nuclear protein that acts as a floral repressor and that functions within the thermosensory pathway. SVP represses FT expression via direct binding to the vCArG III motif in the FT promoter.
		0.913718	Potri.017G128900	AT4G09460.1	AtMYB6,MYB6	myb domain protein 6	MYB	cell differentiation, regulation of transcription from RNA polymerase II promoter, regulation of transcription, DNA-templated, response to gibberellin, response to jasmonic acid, response to salicylic acid, transcription, DNA-templated
		0.905026	Potri.004G046600	AT1G28310.2	0	Dof-type zinc finger DNA-binding family protein	Dof	_
		0.902673	Potri.006G152100	AT5G56900.2	0	CwfJ-like family protein / zinc finger (CCCH-type) family protein	C3H	_
		0.892095	Potri.014G045100	AT3G60390.1	HAT3	homeobox-leucine zipper protein 3	HD-ZIP	_
		0.891248	Potri.003G213200	AT3G12130.1	0	KH domain-containing protein / zinc finger (CCCH type) family protein	C3H	_
		0.889422	Potri.015G032800	AT1G14685.1	ATBPC2,BBR/BPC2,BPC2	basic pentacysteine 2	BBR-BPC	BPC proteins are plant-specific transcription factors present throughout land plants. BPC transcription factor family is integral for a wide range of processes that support normal growth and development.
		0.884832	Potri.002G114800	AT4G37750.1	ANT,CKC,CKC1,DRG	Integrase-type DNA-binding superfamily protein	AP2	0
		0.882644	Potri.011G106800	AT1G78700.1	BEH4	BES1/BZR1 homolog 4	BES1	brassinosteroid mediated signaling pathway, regulation of transcription, DNA-templated, transcription, DNA-templated
		0.874814	Potri.011G098300	AT2G34710.1	ATHB-14,ATHB14,PHB,PHB-1D	Homeobox-leucine zipper family protein / lipid-binding START domain-containing protein	HD-ZIP	0
		0.872945	Potri.008G179700	AT1G13450.1	0	Homeodomain-like superfamily protein	Trihelix	Encodes GT-1, a plant transcription factor that binds to one of the cis-acting elements, BoxII, which resides within the upstream promoter region of light-responsive genes. GT-1 was assumed to act as a molecular switch modulated through Ca(2+)-dependent phosphorylation/dephosphorylation in response to light signals.
		0.872899	Potri.014G012200	AT4G37750.1	ANT,CKC,CKC1,DRG	Integrase-type DNA-binding superfamily protein	AP2	0
		0.869922	Potri.003G119700	AT4G22950.1	AGL19,GL19	AGAMOUS-like 19	MIKC_MADS	MAPK cascade, flower development, positive regulation of transcription from RNA polymerase II promoter, regulation of timing of transition from vegetative to reproductive phase, regulation of transcription, DNA-templated, transcription, DNA-templated, vernalization response
		0.867085	Potri.007G007400	AT4G37750.1	ANT,CKC,CKC1,DRG	Integrase-type DNA-binding superfamily protein	AP2	ANT is required for control of cell proliferation and encodes a putative transcriptional regulator similar to AP2. Loss of function alleles have reduced fertility, abnormal ovules and abnormal lateral organs. Expressed specifically in the chalaza and in floral organ primordia.
		0.864405	Potri.003G018400	0	0	0	B3	0
		0.861921	Potri.003G018300	AT2G35030.1	0	Pentatricopeptide repeat (PPR) superfamily protein	B3	_
		0.861866	Potri.002G195300	AT2G34830.1	AtWRKY35,MEE24,WRKY35	WRKY DNA-binding protein 35	WRKY	embryo development ending in seed dormancy, pollen development, regulation of transcription, DNA-templated, transcription, DNA-templated
		0.857963	Potri.004G163700	AT2G21240.1	ATBPC4,BBR,BPC4	basic pentacysteine 4	BBR-BPC	0
		0.8569	Potri.008G112000	AT1G69010.1	BIM2	BES1-interacting Myc-like protein 2	bHLH	0
		0.856373	Potri.014G150600	AT1G05805.1	0	basic helix-loop-helix (bHLH) DNA-binding superfamily protein	bHLH	regulation of stomatal movement, regulation of transcription, DNA-templated, transcription from RNA polymerase II promoter
		0.855011	Potri.001G208600	AT1G68150.1	ATWRKY9,WRKY9	WRKY DNA-binding protein 9	WRKY	_
		0.854657	Potri.019G079900	AT1G35460.1	0	basic helix-loop-helix (bHLH) DNA-binding superfamily protein	bHLH	Encodes a bHLH transcription factor involved in CFL1-mediated regulation of cuticle development. Overexpression leads to abnormal cuticle development.
		0.854546	Potri.013G149200	AT2G31180.1	ATMYB14,MYB14,MYB14AT	myb domain protein 14	MYB	cell differentiation, regulation of transcription from RNA polymerase II promoter, regulation of transcription, DNA-templated, response to auxin, response to ethylene, response to jasmonic acid, response to salicylic acid, response to salt stress
		0.854033	Potri.005G148400	AT4G37750.1	ANT,CKC,CKC1,DRG	Integrase-type DNA-binding superfamily protein	AP2	0
		0.853025	Potri.003G174800	AT3G24050.1	GATA1	GATA transcription factor 1	GATA	cell differentiation, circadian rhythm
		0.85178	Potri.001G063000	AT4G20970.1	0	basic helix-loop-helix (bHLH) DNA-binding superfamily protein	bHLH	defense response to fungus, regulation of transcription, DNA-templated
		0.850028	Potri.004G141900	AT3G19184.1	0	AP2/B3-like transcriptional factor family protein	B3	_
PtHsf-B4d	Potri.001G273700	0.913457	Potri.001G372300	AT2G34710.1	ATHB-14,ATHB14,PHB,PHB-1D	Homeobox-leucine zipper family protein / lipid-binding START domain-containing protein	HD-ZIP	Dominant PHB mutations cause transformation of abaxial leaf fates into adaxial leaf fates. Encodes a member of HD-Zip family which contains homeodomain-leucine zipper domains and domain similar to a mammalian sterol binding domain. Has overlapping functions with PHAVOLUTA, REVOLUTA and CORONA.
		0.910706	Potri.014G025300	AT1G46480.1	WOX4	WUSCHEL related homeobox 4	WOX	Encodes WOX4, a WUSCHEL-related homeobox gene family member with 65 amino acids in its homeodomain. Proteins in this family contain a sequence of eight residues (TLPLFPMH) downstream of the homeodomain called the WUS box. This protein also contains an acidic domain approximately 10 residues upstream of the WUS box. Part of the TDIF-TDR-WOX4 signaling pathway that plays a crucial role in the maint…
		0.909237	Potri.009G068000	AT1G46264.1	AT-HSFB4,HSFB4,SCZ	heat shock transcription factor B4	HSF	0
		0.895701	Potri.011G055500	AT1G69690.1	0	TCP family transcription factor	TCP	AtTCP15 is involved in the regulation of endoreduplication. DNA endoreduplication, auxin homeostasis, cell proliferation, circadian rhythm, gynoecium development, inflorescence development, regulation of anthocyanin biosynthetic process, regulation of transcription, DNA-templated, response to cytokinin, transcription, DNA-templated
		0.878176	Potri.001G188800	AT1G52150.1	ATHB-15,ATHB15,CNA,ICU4	Homeobox-leucine zipper family protein / lipid-binding START domain-containing protein	HD-ZIP	Member of the class III HD-ZIP protein family. Contains homeodomain and leucine zipper domain. Critical for vascular development and negatively regulates vascular cell differentiation.
		0.876041	Potri.018G083700	AT4G29100.1	0	basic helix-loop-helix (bHLH) DNA-binding superfamily protein	bHLH	_
		0.870909	Potri.012G038100	AT3G17730.1	anac057,NAC057	NAC domain containing protein 57	NAC	multicellular organism development
		0.862835	Potri.019G081800	AT1G72010.1	0	TCP family transcription factor	TCP	_
PtHsf-B5b	Potri.011G051600	0.927618	Potri.002G113700	AT5G65790.1	ATMYB68,MYB68	myb domain protein 68	MYB	cell differentiation, regulation of transcription from RNA polymerase II promoter, regulation of transcription, DNA-templated, response to gibberellin, response to salicylic acid
		0.922771	Potri.002G115900	AT1G59530.1	ATBZIP4,bZIP4	basic leucine-zipper 4	bZIP	_
		0.915112	Potri.008G123100	AT1G68360.1	0	C2H2 and C2HC zinc fingers superfamily protein	C2H2	Encodes a nuclear localized member of the C2H2 family of TFIIIA transcription factors.GIS3 is involved in trichome initiation and development downstream of GA and cytokinin signaling. GIS regulates the expression GIS and GIS2.
		0.903082	Potri.019G036300	AT3G13540.1	ATMYB5,MYB5	myb domain protein 5	MYB	Encodes a member of the MYB family of transcriptional regulators. MYB5 act as a negative regulator of trichome branching and play a role in the correct formation of the seed coat and possibly the formation the underlying endosperm layers. Loss of function mutations have defects in seed coat mucilage and columella cells as well as trichome defects (smaller and reduced number of branches).
		0.901094	Potri.T043800	AT5G13080.1	ATWRKY75,WRKY75	WRKY DNA-binding protein 75	WRKY	WRKY75 is one of several transcription factors induced during Pi deprivation. It is nuclear localized and regulated differentially during Pi starvation. RNAi mediated suppression of WRKY75 made the plants more susceptible to Pi stress as indicated by the higher accumulation of anthocyanin during Pi starvation. atrichoblast differentiation, lateral root development, negative regulation of transcri…
		0.885623	Potri.007G007900	AT3G49690.1	ATMYB84,MYB84,RAX3	myb domain protein 84	MYB	Putative homolog of the Blind gene in tomato. Together with RAX1 and RAX3 belong to the class R2R3 MYB genes; encoded by the Myb-like transcription factor MYB84, regulates axillary meristem formation. cell differentiation, multicellular organism development, regulation of transcription from RNA polymerase II promoter, regulation of transcription, DNA-templated, response to salicylic acid, transcr…
		0.882666	Potri.016G058600	AT5G06710.1	HAT14	homeobox from Arabidopsis thaliana	HD-ZIP	0
		0.877965	Potri.011G065500	AT2G40200.1	0	basic helix-loop-helix (bHLH) DNA-binding superfamily protein	bHLH	_
		0.875437	Potri.006G191000	AT5G06800.1	0	myb-like HTH transcriptional regulator family protein	G2-like	0
		0.867437	Potri.016G058500	AT4G38180.1	FRS5	FAR1-related sequence 5	FAR1	response to red or far red light
		0.866886	Potri.001G219100	AT5G04760.1	0	Duplicated homeodomain-like superfamily protein	MYB	_
		0.856076	Potri.015G046800	AT3G18400.1	anac058,NAC058	NAC domain containing protein 58	NAC	_
PtHsf-C1	Potri.T137400	0.856598	Potri.011G105400	AT1G78600.1	DBB3,LZF1,STH3	light-regulated zinc finger protein 1	DBB	0
