# Supplementary material for: Evolutionary Divergence of Duplicated Hsf Genes in Populus
Source: Cells. 2019 May 10;8(5):438. doi: 10.3390/cells8050438 (PMC6563006; doi:10.3390/cells8050438)
Supplement: Supplementary file 1 [file cells-08-00438-s001.zip › cells-500818-supplementary/TableS3_PtHsf_SNPs.xlsx]

## Sheet: Sheet1
Gene Information								SNP
		Chr	Start	End	Length			Name	Position	Alternate	Reference	Substitution	Classification	Abbreviation
PtHsf-A1a	Potri.003G095000	Chr03	12186194	12192461	6268		PtHsf-A1a	ss.44144271	12186197	T	C		UTR_5_PRIME	b
							PtHsf-A1a	ss.44144272	12186198	C	T		UTR_5_PRIME	b
							PtHsf-A1a	ss.44144273	12186256	T	A		START_GAINED	e
							PtHsf-A1a	ss.44144274	12186257	GAAAAAAA	GAAAAAA		UTR_5_PRIME	b
							PtHsf-A1a	ss.44144275	12186264	A	G		UTR_5_PRIME	b
							PtHsf-A1a	ss.44144276	12186267	G	A		UTR_5_PRIME	b
							PtHsf-A1a	ss.44144277	12186289	T	C		UTR_5_PRIME	b
							PtHsf-A1a	ss.44144278	12186340	C	CA		UTR_5_PRIME	b
							PtHsf-A1a	ss.44144279	12186360	TACAACAAC	TACAACAACAAC		UTR_5_PRIME	b
							PtHsf-A1a	ss.44144280	12186373	A	C		UTR_5_PRIME	b
							PtHsf-A1a	ss.44144281	12186390	A	C		UTR_5_PRIME	b
							PtHsf-A1a	ss.44144282	12186428	G	C		START_GAINED	e
							PtHsf-A1a	ss.44144283	12186443	G	C		START_GAINED	e
							PtHsf-A1a	ss.44144284	12186457	C	T		UTR_5_PRIME	b
							PtHsf-A1a	ss.44144285	12186475	C	G		UTR_5_PRIME	b
							PtHsf-A1a	ss.44144286	12186488	T	C		UTR_5_PRIME	b
							PtHsf-A1a	ss.44144287	12186489	TAAAA	TAAAAA		UTR_5_PRIME	b
							PtHsf-A1a	ss.44144288	12186501	G	A		UTR_5_PRIME	b
							PtHsf-A1a	ss.44144289	12186506	TAAA	TAA		UTR_5_PRIME	b
							PtHsf-A1a	ss.44144290	12186523	T	A		UTR_5_PRIME	b
							PtHsf-A1a	ss.44144291	12186525	T	C		START_GAINED	e
							PtHsf-A1a	ss.44144292	12186551	G	A	N6S	NON_SYNONYMOUS_CODING	r
							PtHsf-A1a	ss.44144293	12186585	T	C	G17	SYNONYMOUS_CODING	q
							PtHsf-A1a	ss.44144294	12186602	T	C	A23V	NON_SYNONYMOUS_CODING	r
							PtHsf-A1a	ss.44144295	12186604	C	T	S24P	NON_SYNONYMOUS_CODING	r
							PtHsf-A1a	ss.44144296	12186608	C	T	V25A	NON_SYNONYMOUS_CODING	r
							PtHsf-A1a	ss.44144297	12186612	A	G	P26	SYNONYMOUS_CODING	q
							PtHsf-A1a	ss.44144298	12186738	A	G	P68	SYNONYMOUS_CODING	q
							PtHsf-A1a	ss.44144299	12186753	T	C	R73	SYNONYMOUS_CODING	q
							PtHsf-A1a	ss.44144300	12186808	T	C	L92	SYNONYMOUS_CODING	q
							PtHsf-A1a	ss.44144301	12186853	A	C		INTRON	a
							PtHsf-A1a	ss.44144302	12186876	A	T		INTRON	a
							PtHsf-A1a	ss.44144303	12186911	T	G		INTRON	a
							PtHsf-A1a	ss.44144304	12186919	T	A		INTRON	a
							PtHsf-A1a	ss.44144305	12187023	T	A		INTRON	a
							PtHsf-A1a	ss.44144306	12187026	G	T		INTRON	a
							PtHsf-A1a	ss.44144307	12187041	A	C		INTRON	a
							PtHsf-A1a	ss.44144308	12187073	G	A		INTRON	a
							PtHsf-A1a	ss.44144309	12187122	T	C		INTRON	a
							PtHsf-A1a	ss.44144310	12187143	C	T		INTRON	a
							PtHsf-A1a	ss.44144311	12187166	C	T		INTRON	a
							PtHsf-A1a	ss.44144312	12187174	A	T		INTRON	a
							PtHsf-A1a	ss.44144313	12187195	G	C		INTRON	a
							PtHsf-A1a	ss.44144314	12187206	TCGACTTCCC	TC		INTRON	a
							PtHsf-A1a	ss.44144315	12187264	G	T		INTRON	a
							PtHsf-A1a	ss.44144316	12187293	G	C		INTRON	a
							PtHsf-A1a	ss.44144317	12187334	T	A		INTRON	a
							PtHsf-A1a	ss.44144318	12187336	G	A		INTRON	a
							PtHsf-A1a	ss.44144319	12187388	C	T		INTRON	a
							PtHsf-A1a	ss.44144320	12187400	CTT	CTTTT		INTRON	a
							PtHsf-A1a	ss.44144321	12187414	T	G		INTRON	a
							PtHsf-A1a	ss.44144322	12187425	G	A		INTRON	a
							PtHsf-A1a	ss.44144323	12187434	A	T		INTRON	a
							PtHsf-A1a	ss.44144324	12187441	C	T		INTRON	a
							PtHsf-A1a	ss.44144325	12187495	A	T		INTRON	a
							PtHsf-A1a	ss.44144326	12187516	G	T		INTRON	a
							PtHsf-A1a	ss.44144327	12187526	CAAAAAAAA	CAAAAAAA		INTRON	a
							PtHsf-A1a	ss.44144328	12187534	T	C		INTRON	a
							PtHsf-A1a	ss.44144329	12187573	T	C		INTRON	a
							PtHsf-A1a	ss.44144330	12187576	A	C		INTRON	a
							PtHsf-A1a	ss.44144331	12187583	T	C		INTRON	a
							PtHsf-A1a	ss.44144332	12187586	GAA	GAAA		INTRON	a
							PtHsf-A1a	ss.44144333	12187601	A	G		INTRON	a
							PtHsf-A1a	ss.44144334	12187608	T	C		INTRON	a
							PtHsf-A1a	ss.44144335	12187609	A	G		INTRON	a
							PtHsf-A1a	ss.44144336	12187617	C	T		INTRON	a
							PtHsf-A1a	ss.44144337	12187639	G	A		INTRON	a
							PtHsf-A1a	ss.44144338	12187644	AT	A		INTRON	a
							PtHsf-A1a	ss.44144339	12187648	A	C		INTRON	a
							PtHsf-A1a	ss.44144340	12187669	T	A		INTRON	a
							PtHsf-A1a	ss.44144341	12187717	C	T		INTRON	a
							PtHsf-A1a	ss.44144342	12187758	GAAAAA	GAAAA		INTRON	a
							PtHsf-A1a	ss.44144343	12187804	C	T		INTRON	a
							PtHsf-A1a	ss.44144344	12187824	C	T		INTRON	a
							PtHsf-A1a	ss.44144345	12187835	GTATAT	GTAT		INTRON	a
							PtHsf-A1a	ss.44144346	12187847	G	A		INTRON	a
							PtHsf-A1a	ss.44144347	12187857	T	A		INTRON	a
							PtHsf-A1a	ss.44144348	12187898	G	A		INTRON	a
							PtHsf-A1a	ss.44144349	12187968	T	C		INTRON	a
							PtHsf-A1a	ss.44144350	12187980	A	C		INTRON	a
							PtHsf-A1a	ss.44144351	12187981	T	C		INTRON	a
							PtHsf-A1a	ss.44144352	12187995	T	G		INTRON	a
							PtHsf-A1a	ss.44144353	12188019	ATCTTT	ATCTTTTTGTTTCTTT		INTRON	a
							PtHsf-A1a	ss.44144354	12188053	T	A		INTRON	a
							PtHsf-A1a	ss.44144355	12188054	A	C		INTRON	a
							PtHsf-A1a	ss.44144356	12188066	A	C		INTRON	a
							PtHsf-A1a	ss.44144357	12188111	T	G	W105C	NON_SYNONYMOUS_CODING	r
							PtHsf-A1a	ss.44144358	12188120	T	C	A108	SYNONYMOUS_CODING	q
							PtHsf-A1a	ss.44144359	12188143	T	A	Q116L	NON_SYNONYMOUS_CODING	r
							PtHsf-A1a	ss.44144360	12188144	A	G	Q116	SYNONYMOUS_CODING	q
							PtHsf-A1a	ss.44144361	12188215	T	C	P140L	NON_SYNONYMOUS_CODING	r
							PtHsf-A1a	ss.44144362	12188216	A	G	P140	SYNONYMOUS_CODING	q
							PtHsf-A1a	ss.44144363	12188234	G	A	S146	SYNONYMOUS_CODING	q
							PtHsf-A1a	ss.44144364	12188279	A	G	E161	SYNONYMOUS_CODING	q
							PtHsf-A1a	ss.44144365	12188363	A	G	Q189	SYNONYMOUS_CODING	q
							PtHsf-A1a	ss.44144366	12188384	G	A	R196	SYNONYMOUS_CODING	q
							PtHsf-A1a	ss.44144367	12188394	G	A	M200V	NON_SYNONYMOUS_CODING	r
							PtHsf-A1a	ss.44144368	12188450	G	A	P218	SYNONYMOUS_CODING	q
							PtHsf-A1a	ss.44144369	12188451	A	G	G219S	NON_SYNONYMOUS_CODING	r
							PtHsf-A1a	ss.44144370	12188528	T	C	L244	SYNONYMOUS_CODING	q
							PtHsf-A1a	ss.44144371	12188531	T	G	K245N	NON_SYNONYMOUS_CODING	r
							PtHsf-A1a	ss.44144372	12188535	A	G	E247K	NON_SYNONYMOUS_CODING	r
							PtHsf-A1a	ss.44144373	12188627	C	T	L277	SYNONYMOUS_CODING	q
							PtHsf-A1a	ss.44144374	12188666	T	A	E290D	NON_SYNONYMOUS_CODING	r
							PtHsf-A1a	ss.44144375	12188685	A	G	G297S	NON_SYNONYMOUS_CODING	r
							PtHsf-A1a	ss.44144376	12188710	T	C	S305L	NON_SYNONYMOUS_CODING	r
							PtHsf-A1a	ss.44144377	12188764	A	C	S323Y	NON_SYNONYMOUS_CODING	r
							PtHsf-A1a	ss.44144378	12188766	A	G	A324T	NON_SYNONYMOUS_CODING	r
							PtHsf-A1a	ss.44144379	12188774	T	A	I326	SYNONYMOUS_CODING	q
							PtHsf-A1a	ss.44144380	12188778	A	G	A328T	NON_SYNONYMOUS_CODING	r
							PtHsf-A1a	ss.44144381	12188780	T	A	A328	SYNONYMOUS_CODING	q
							PtHsf-A1a	ss.44144382	12188810	A	G	S338	SYNONYMOUS_CODING	q
							PtHsf-A1a	ss.44144383	12188813	A	T	A339	SYNONYMOUS_CODING	q
							PtHsf-A1a	ss.44144384	12188833	A	C	S346Y	NON_SYNONYMOUS_CODING	r
							PtHsf-A1a	ss.44144385	12188870	C	T	A358	SYNONYMOUS_CODING	q
							PtHsf-A1a	ss.44144386	12188882	A	G	P362	SYNONYMOUS_CODING	q
							PtHsf-A1a	ss.44144387	12188887	C	T	I364T	NON_SYNONYMOUS_CODING	r
							PtHsf-A1a	ss.44144388	12188896	T	C	P367L	NON_SYNONYMOUS_CODING	r
							PtHsf-A1a	ss.44144389	12188899	A	T	V368D	NON_SYNONYMOUS_CODING	r
							PtHsf-A1a	ss.44144390	12188922	G	A	I376V	NON_SYNONYMOUS_CODING	r
							PtHsf-A1a	ss.44144391	12188942	C	T	D382	SYNONYMOUS_CODING	q
							PtHsf-A1a	ss.44144392	12188971	C	T	L392P	NON_SYNONYMOUS_CODING	r
							PtHsf-A1a	ss.44144393	12189030	G	A	T412A	NON_SYNONYMOUS_CODING	r
							PtHsf-A1a	ss.44144394	12189037	G	A	N414S	NON_SYNONYMOUS_CODING	r
							PtHsf-A1a	ss.44144395	12189055	C	T	L420P	NON_SYNONYMOUS_CODING	r
							PtHsf-A1a	ss.44144396	12189069	T	A	I425F	NON_SYNONYMOUS_CODING	r
							PtHsf-A1a	ss.44144397	12189076	GAATAATA	GAATA	-429I	CODON_INSERTION	j
							PtHsf-A1a	ss.44144398	12189095	C	T	D433	SYNONYMOUS_CODING	q
							PtHsf-A1a	ss.44144399	12189101	C	T	I435	SYNONYMOUS_CODING	q
							PtHsf-A1a	ss.44144400	12189122	C	T	D442	SYNONYMOUS_CODING	q
							PtHsf-A1a	ss.44144401	12189146	T	C	F450	SYNONYMOUS_CODING	q
							PtHsf-A1a	ss.44144402	12189178	C	A	H461P	NON_SYNONYMOUS_CODING	r
							PtHsf-A1a	ss.44144403	12189185	C	T	D463	SYNONYMOUS_CODING	q
							PtHsf-A1a	ss.44144404	12189195	G	A	S467G	NON_SYNONYMOUS_CODING	r
							PtHsf-A1a	ss.44144405	12189242	T	A	A482	SYNONYMOUS_CODING	q
							PtHsf-A1a	ss.44144406	12189274	G	A	Q493R	NON_SYNONYMOUS_CODING	r
							PtHsf-A1a	ss.44144407	12189308	A	C	D504E	NON_SYNONYMOUS_CODING	r
							PtHsf-A1a	ss.44144408	12189384	T	G		INTRON	a
							PtHsf-A1a	ss.44144409	12189393	T	C		INTRON	a
							PtHsf-A1a	ss.44144410	12189395	A	T		INTRON	a
							PtHsf-A1a	ss.44144411	12189422	CTT	CTTT		INTRON	a
							PtHsf-A1a	ss.44144412	12189430	T	C		INTRON	a
							PtHsf-A1a	ss.44144413	12189488	T	TC		INTRON	a
							PtHsf-A1a	ss.44144414	12189504	T	TG		INTRON	a
							PtHsf-A1a	ss.44144415	12189526	C	T		INTRON	a
							PtHsf-A1a	ss.44144416	12189573	G	A		INTRON	a
							PtHsf-A1a	ss.44144417	12189604	T	C		INTRON	a
							PtHsf-A1a	ss.44144418	12189606	T	A		INTRON	a
							PtHsf-A1a	ss.44144419	12189636	G	A		INTRON	a
							PtHsf-A1a	ss.44144420	12189643	C	T		INTRON	a
							PtHsf-A1a	ss.44144421	12189665	A	T		INTRON	a
							PtHsf-A1a	ss.44144422	12189687	C	T		INTRON	a
							PtHsf-A1a	ss.44144423	12189710	A	T		INTRON	a
							PtHsf-A1a	ss.44144424	12189720	C	G		INTRON	a
							PtHsf-A1a	ss.44144425	12189724	G	A		INTRON	a
							PtHsf-A1a	ss.44144426	12189730	A	T		INTRON	a
							PtHsf-A1a	ss.44144427	12189732	T	C		INTRON	a
							PtHsf-A1a	ss.44144428	12189734	G	T		INTRON	a
							PtHsf-A1a	ss.44144429	12189738	T	G		INTRON	a
							PtHsf-A1a	ss.44144430	12189743	A	AAAATAGCG		INTRON	a
							PtHsf-A1a	ss.44144431	12189772	ATTTTTTTT	ATTTTTTT		INTRON	a
							PtHsf-A1a	ss.44144432	12189780	G	A		INTRON	a
							PtHsf-A1a	ss.44144433	12189787	T	A		INTRON	a
							PtHsf-A1a	ss.44144434	12189802	G	C		INTRON	a
							PtHsf-A1a	ss.44144435	12189812	TAAAAAA	TAAAAAAA		INTRON	a
							PtHsf-A1a	ss.44144436	12189831	TAAAAA	TAAAAAAA		INTRON	a
							PtHsf-A1a	ss.44144437	12189845	A	G		INTRON	a
							PtHsf-A1a	ss.44144438	12189848	TAAAAAAAAA	TAAAAAAAA		INTRON	a
							PtHsf-A1a	ss.44144439	12189857	A	T		INTRON	a
							PtHsf-A1a	ss.44144440	12189933	C	T		INTRON	a
							PtHsf-A1a	ss.44144441	12189959	TGAAG	TAGGGAAG		INTRON	a
							PtHsf-A1a	ss.44144442	12189978	TGGAAA	TAAA		INTRON	a
							PtHsf-A1a	ss.44144443	12189985	A	T		INTRON	a
							PtHsf-A1a	ss.44144444	12190006	G	A		INTRON	a
							PtHsf-A1a	ss.44144445	12190009	C	T		INTRON	a
							PtHsf-A1a	ss.44144446	12190077	G	C		INTRON	a
							PtHsf-A1a	ss.44144447	12190097	G	A		INTRON	a
							PtHsf-A1a	ss.44144448	12190119	A	G		INTRON	a
							PtHsf-A1a	ss.44144449	12190123	GTG	GTGGAGTGTTTG		INTRON	a
							PtHsf-A1a	ss.44144450	12190141	C	T		INTRON	a
							PtHsf-A1a	ss.44144451	12190153	G	A		INTRON	a
							PtHsf-A1a	ss.44144452	12190170	T	A		INTRON	a
							PtHsf-A1a	ss.44144453	12190178	C	A		INTRON	a
							PtHsf-A1a	ss.44144454	12190194	A	G		INTRON	a
							PtHsf-A1a	ss.44144455	12190205	G	T		INTRON	a
							PtHsf-A1a	ss.44144456	12190237	T	A		INTRON	a
							PtHsf-A1a	ss.44144457	12190244	A	G		INTRON	a
							PtHsf-A1a	ss.44144458	12190263	A	G		INTRON	a
							PtHsf-A1a	ss.44144459	12190268	T	A		INTRON	a
							PtHsf-A1a	ss.44144460	12190290	G	A		INTRON	a
							PtHsf-A1a	ss.44144461	12190313	TGGTTTAGGATGAA	TGGTTTAGGATGAAGGTTTAGGATGAA		INTRON	a
							PtHsf-A1a	ss.44144462	12190346	ATTGT	ATGT		INTRON	a
							PtHsf-A1a	ss.44144463	12190406	T	G		INTRON	a
							PtHsf-A1a	ss.44144464	12190410	A	G		INTRON	a
							PtHsf-A1a	ss.44144465	12190431	T	C		INTRON	a
							PtHsf-A1a	ss.44144466	12190449	G	A		INTRON	a
							PtHsf-A1a	ss.44144467	12190452	C	T		INTRON	a
							PtHsf-A1a	ss.44144468	12190518	A	T		INTRON	a
							PtHsf-A1a	ss.44144469	12190519	T	A		INTRON	a
							PtHsf-A1a	ss.44144470	12190528	T	G		INTRON	a
							PtHsf-A1a	ss.44144471	12190530	GA	GAA		INTRON	a
							PtHsf-A1a	ss.44144472	12190564	T	G		INTRON	a
							PtHsf-A1a	ss.44144473	12190579	C	T		INTRON	a
							PtHsf-A1a	ss.44144474	12190602	T	C		INTRON	a
							PtHsf-A1a	ss.44144475	12190620	T	G		INTRON	a
							PtHsf-A1a	ss.44144476	12190636	T	G		INTRON	a
							PtHsf-A1a	ss.44144477	12190661	ATTTTTTTTTTT,ATTTTTTTTTTTT	ATTTTTTTTTTTTT		INTRON	a
							PtHsf-A1a	ss.44144478	12190681	AAACGTG	AGTG		INTRON	a
							PtHsf-A1a	ss.44144479	12190700	A	T		INTRON	a
							PtHsf-A1a	ss.44144480	12190727	G	A		INTRON	a
							PtHsf-A1a	ss.44144481	12190745	A	T		INTRON	a
							PtHsf-A1a	ss.44144482	12190831	A	C		INTRON	a
							PtHsf-A1a	ss.44144483	12190832	A	T		INTRON	a
							PtHsf-A1a	ss.44144484	12190840	C	A		INTRON	a
							PtHsf-A1a	ss.44144485	12190841	AT	A		INTRON	a
							PtHsf-A1a	ss.44144486	12190842	AT	A		INTRON	a
							PtHsf-A1a	ss.44144487	12190845	A	T		INTRON	a
							PtHsf-A1a	ss.44144488	12190851	T	A		INTRON	a
							PtHsf-A1a	ss.44144489	12190879	T	TGGTAGG		INTRON	a
							PtHsf-A1a	ss.44144490	12190888	T	A		INTRON	a
							PtHsf-A1a	ss.44144491	12190889	C	G		INTRON	a
							PtHsf-A1a	ss.44144492	12190902	C	A		INTRON	a
							PtHsf-A1a	ss.44144493	12190903	A	C		INTRON	a
							PtHsf-A1a	ss.44144494	12190921	T	TATATTTTTTGTATA		INTRON	a
							PtHsf-A1a	ss.44144495	12190936	T	C		INTRON	a
							PtHsf-A1a	ss.44144496	12190938	T	C		INTRON	a
							PtHsf-A1a	ss.44144497	12190939	A	G		INTRON	a
							PtHsf-A1a	ss.44144498	12190941	C	T		INTRON	a
							PtHsf-A1a	ss.44144499	12190943	T	TC		INTRON	a
							PtHsf-A1a	ss.44144500	12190947	TA	TAGA		INTRON	a
							PtHsf-A1a	ss.44144501	12190951	C	A		INTRON	a
							PtHsf-A1a	ss.44144502	12190953	A	G		INTRON	a
							PtHsf-A1a	ss.44144503	12190954	ATTTTT	ATTTT		INTRON	a
							PtHsf-A1a	ss.44144504	12190962	T	G		INTRON	a
							PtHsf-A1a	ss.44144505	12190964	T	C		INTRON	a
							PtHsf-A1a	ss.44144506	12190975	T	C		INTRON	a
							PtHsf-A1a	ss.44144507	12190980	T	C		INTRON	a
							PtHsf-A1a	ss.44144508	12190984	A	G		INTRON	a
							PtHsf-A1a	ss.44144509	12190990	T	TCACTAAACAAGAATGTAATTAGTTAGGGGTTACTTTAGGGTTAAAGTG		INTRON	a
							PtHsf-A1a	ss.44144510	12191039	A	G		INTRON	a
							PtHsf-A1a	ss.44144511	12191044	A	G		INTRON	a
							PtHsf-A1a	ss.44144512	12191061	G	C		INTRON	a
							PtHsf-A1a	ss.44144513	12191073	A	G		INTRON	a
							PtHsf-A1a	ss.44144514	12191077	G	A		INTRON	a
							PtHsf-A1a	ss.44144515	12191082	A	G		INTRON	a
							PtHsf-A1a	ss.44144516	12191084	G	C		INTRON	a
							PtHsf-A1a	ss.44144517	12191087	A	G		INTRON	a
							PtHsf-A1a	ss.44144518	12191089	G	C		INTRON	a
							PtHsf-A1a	ss.44144519	12191099	TA	TGA		INTRON	a
							PtHsf-A1a	ss.44144520	12191108	T	C		INTRON	a
							PtHsf-A1a	ss.44144521	12191110	C	T		INTRON	a
							PtHsf-A1a	ss.44144522	12191111	A	G		INTRON	a
							PtHsf-A1a	ss.44144523	12191112	T	A		INTRON	a
							PtHsf-A1a	ss.44144524	12191114	G	A		INTRON	a
							PtHsf-A1a	ss.44144525	12191126	A	G		INTRON	a
							PtHsf-A1a	ss.44144526	12191127	G	A		INTRON	a
							PtHsf-A1a	ss.44144527	12191139	T	C		INTRON	a
							PtHsf-A1a	ss.44144528	12191141	C	T		INTRON	a
							PtHsf-A1a	ss.44144529	12191151	A	C		INTRON	a
							PtHsf-A1a	ss.44144530	12191165	T	C		INTRON	a
							PtHsf-A1a	ss.44144531	12191166	A	T		INTRON	a
							PtHsf-A1a	ss.44144532	12191169	A	G		INTRON	a
							PtHsf-A1a	ss.44144533	12191181	T	A		INTRON	a
							PtHsf-A1a	ss.44144534	12191182	A	T		INTRON	a
							PtHsf-A1a	ss.44144535	12191183	A	T		INTRON	a
							PtHsf-A1a	ss.44144536	12191187	A	T		INTRON	a
							PtHsf-A1a	ss.44144537	12191188	G	A		INTRON	a
							PtHsf-A1a	ss.44144538	12191195	C	T		INTRON	a
							PtHsf-A1a	ss.44144539	12191196	A	G		INTRON	a
							PtHsf-A1a	ss.44144540	12191210	C	CTTGAAATACTAT		INTRON	a
							PtHsf-A1a	ss.44144541	12191223	T	C		INTRON	a
							PtHsf-A1a	ss.44144542	12191224	C	A		INTRON	a
							PtHsf-A1a	ss.44144543	12191226	C	A		INTRON	a
							PtHsf-A1a	ss.44144544	12191227	A	G		INTRON	a
							PtHsf-A1a	ss.44144545	12191230	G	A		INTRON	a
							PtHsf-A1a	ss.44144546	12191233	T	C		INTRON	a
							PtHsf-A1a	ss.44144547	12191240	A	G		INTRON	a
							PtHsf-A1a	ss.44144548	12191242	A	G		INTRON	a
							PtHsf-A1a	ss.44144549	12191253	A	G		INTRON	a
							PtHsf-A1a	ss.44144550	12191254	C	A		INTRON	a
							PtHsf-A1a	ss.44144551	12191256	G	T		INTRON	a
							PtHsf-A1a	ss.44144552	12191262	T	C		INTRON	a
							PtHsf-A1a	ss.44144553	12191263	TAAAAA	TAAAA		INTRON	a
							PtHsf-A1a	ss.44144554	12191269	A	G		INTRON	a
							PtHsf-A1a	ss.44144555	12191272	C	G		INTRON	a
							PtHsf-A1a	ss.44144556	12191277	A	ACTC		INTRON	a
							PtHsf-A1a	ss.44144557	12191283	A	G		INTRON	a
							PtHsf-A1a	ss.44144558	12191284	C	T		INTRON	a
							PtHsf-A1a	ss.44144559	12191288	T	A		INTRON	a
							PtHsf-A1a	ss.44144560	12191309	T	G		INTRON	a
							PtHsf-A1a	ss.44144561	12191325	G	A		INTRON	a
							PtHsf-A1a	ss.44144562	12191342	C	T		INTRON	a
							PtHsf-A1a	ss.44144563	12191365	A	G		INTRON	a
							PtHsf-A1a	ss.44144564	12191368	A	C		INTRON	a
							PtHsf-A1a	ss.44144565	12191384	T	A		INTRON	a
							PtHsf-A1a	ss.44144566	12191433	G	T		INTRON	a
							PtHsf-A1a	ss.44144567	12191458	G	A		INTRON	a
							PtHsf-A1a	ss.44144568	12191459	AC	ACCTTTTC		INTRON	a
							PtHsf-A1a	ss.44144569	12191497	A	G		INTRON	a
							PtHsf-A1a	ss.44144570	12191527	C	T		INTRON	a
							PtHsf-A1a	ss.44144571	12191581	TCAC	TAC		INTRON	a
							PtHsf-A1a	ss.44144572	12191601	C	G		INTRON	a
							PtHsf-A1a	ss.44144573	12191608	G	A		INTRON	a
							PtHsf-A1a	ss.44144574	12191629	T	C		INTRON	a
							PtHsf-A1a	ss.44144575	12191639	T	C		INTRON	a
							PtHsf-A1a	ss.44144576	12191679	G	A		INTRON	a
							PtHsf-A1a	ss.44144577	12191698	TT	TTAT		INTRON	a
							PtHsf-A1a	ss.44144578	12191728	C	T		INTRON	a
							PtHsf-A1a	ss.44144579	12191733	T	G		INTRON	a
							PtHsf-A1a	ss.44144580	12191767	C	G		INTRON	a
							PtHsf-A1a	ss.44144581	12191789	G	C		INTRON	a
							PtHsf-A1a	ss.44144582	12191825	T	G		INTRON	a
							PtHsf-A1a	ss.44144583	12191826	T	G		INTRON	a
							PtHsf-A1a	ss.44144584	12191831	T	C		INTRON	a
							PtHsf-A1a	ss.44144585	12191909	G	T		UTR_3_PRIME	d
							PtHsf-A1a	ss.44144586	12191915	G	A		UTR_3_PRIME	d
							PtHsf-A1a	ss.44144587	12191929	C	A		UTR_3_PRIME	d
							PtHsf-A1a	ss.44144588	12191947	A	G		UTR_3_PRIME	d
							PtHsf-A1a	ss.44144589	12191981	C	T		UTR_3_PRIME	d
							PtHsf-A1a	ss.44144590	12192012	G	A		UTR_3_PRIME	d
							PtHsf-A1a	ss.44144591	12192014	G	A		UTR_3_PRIME	d
							PtHsf-A1a	ss.44144592	12192020	G	C		UTR_3_PRIME	d
							PtHsf-A1a	ss.44144593	12192030	G	A		UTR_3_PRIME	d
							PtHsf-A1a	ss.44144594	12192045	T	G		UTR_3_PRIME	d
							PtHsf-A1a	ss.44144595	12192081	G	T		UTR_3_PRIME	d
							PtHsf-A1a	ss.44144596	12192111	G	A		UTR_3_PRIME	d
							PtHsf-A1a	ss.44144597	12192116	A	T		UTR_3_PRIME	d
							PtHsf-A1a	ss.44144598	12192167	G	GA		UTR_3_PRIME	d
							PtHsf-A1a	ss.44144599	12192169	C	T		UTR_3_PRIME	d
							PtHsf-A1a	ss.44144600	12192175	G	T		UTR_3_PRIME	d
							PtHsf-A1a	ss.44144601	12192184	A	C		UTR_3_PRIME	d
							PtHsf-A1a	ss.44144602	12192204	C	T		UTR_3_PRIME	d
							PtHsf-A1a	ss.44144603	12192242	C	A		UTR_3_PRIME	d
							PtHsf-A1a	ss.44144604	12192243	A	C		UTR_3_PRIME	d
							PtHsf-A1a	ss.44144605	12192360	T	C		UTR_3_PRIME	d
							PtHsf-A1a	ss.44144606	12192362	T	C		UTR_3_PRIME	d
							PtHsf-A1a	ss.44144607	12192400	A	G		UTR_3_PRIME	d
							PtHsf-A1a	ss.44144608	12192413	G	A		UTR_3_PRIME	d
							PtHsf-A1a	ss.44144609	12192415	G	C		UTR_3_PRIME	d
							PtHsf-A1a	ss.44144610	12192416	A	G		UTR_3_PRIME	d
							PtHsf-A1a	ss.44144611	12192421	G	A		UTR_3_PRIME	d
							PtHsf-A1a	ss.44144612	12192428	C	T		UTR_3_PRIME	d
PtHsf-A1b	Potri.013G079800	Chr13	6943934	6949844	5911		PtHsf-A1b	ss.58686787	6943932	ATTTT	ATTT		UTR_3_PRIME	d
							PtHsf-A1b	ss.58686788	6943942	A	T		UTR_3_PRIME	d
							PtHsf-A1b	ss.58686789	6943955	T	A		UTR_3_PRIME	d
							PtHsf-A1b	ss.58686790	6943968	T	G		UTR_3_PRIME	d
							PtHsf-A1b	ss.58686791	6943969	C	G		UTR_3_PRIME	d
							PtHsf-A1b	ss.58686792	6944012	G	A		UTR_3_PRIME	d
							PtHsf-A1b	ss.58686793	6944020	A	T		UTR_3_PRIME	d
							PtHsf-A1b	ss.58686794	6944026	G	A		UTR_3_PRIME	d
							PtHsf-A1b	ss.58686795	6944030	T	C		UTR_3_PRIME	d
							PtHsf-A1b	ss.58686796	6944035	T	A		UTR_3_PRIME	d
							PtHsf-A1b	ss.58686797	6944041	T	A		UTR_3_PRIME	d
							PtHsf-A1b	ss.58686798	6944080	C	A		UTR_3_PRIME	d
							PtHsf-A1b	ss.58686799	6944092	G	GA		UTR_3_PRIME	d
							PtHsf-A1b	ss.58686800	6944125	A	T		UTR_3_PRIME	d
							PtHsf-A1b	ss.58686801	6944126	G	A		UTR_3_PRIME	d
							PtHsf-A1b	ss.58686802	6944131	A	G		UTR_3_PRIME	d
							PtHsf-A1b	ss.58686803	6944144	T	C		UTR_3_PRIME	d
							PtHsf-A1b	ss.58686804	6944149	A	C		UTR_3_PRIME	d
							PtHsf-A1b	ss.58686805	6944193	CAAAAA	CAAAA		UTR_3_PRIME	d
							PtHsf-A1b	ss.58686806	6944206	G	A		UTR_3_PRIME	d
							PtHsf-A1b	ss.58686807	6944208	A	C		UTR_3_PRIME	d
							PtHsf-A1b	ss.58686808	6944221	G	A		UTR_3_PRIME	d
							PtHsf-A1b	ss.58686809	6944236	T	A		UTR_3_PRIME	d
							PtHsf-A1b	ss.58686810	6944249	C	T		UTR_3_PRIME	d
							PtHsf-A1b	ss.58686811	6944250	A	C		UTR_3_PRIME	d
							PtHsf-A1b	ss.58686812	6944261	A	C		UTR_3_PRIME	d
							PtHsf-A1b	ss.58686813	6944266	G	A		UTR_3_PRIME	d
							PtHsf-A1b	ss.58686814	6944283	C	T		UTR_3_PRIME	d
							PtHsf-A1b	ss.58686815	6944302	G	A		UTR_3_PRIME	d
							PtHsf-A1b	ss.58686816	6944329	CGAAG	CGAAGAAG		INTRON	a
							PtHsf-A1b	ss.58686817	6944349	C	T		INTRON	a
							PtHsf-A1b	ss.58686818	6944387	T	A		INTRON	a
							PtHsf-A1b	ss.58686819	6944391	C	T		INTRON	a
							PtHsf-A1b	ss.58686820	6944404	C	T		INTRON	a
							PtHsf-A1b	ss.58686821	6944423	C	G		INTRON	a
							PtHsf-A1b	ss.58686822	6944442	A	G		INTRON	a
							PtHsf-A1b	ss.58686823	6944498	TAAA	TAA		INTRON	a
							PtHsf-A1b	ss.58686824	6944510	T	C		INTRON	a
							PtHsf-A1b	ss.58686825	6944537	G	T		INTRON	a
							PtHsf-A1b	ss.58686826	6944542	GAAAAAAA	GAAAAAAAA		INTRON	a
							PtHsf-A1b	ss.58686827	6944557	G	T		INTRON	a
							PtHsf-A1b	ss.58686828	6944588	A	C		INTRON	a
							PtHsf-A1b	ss.58686829	6944607	C	T		INTRON	a
							PtHsf-A1b	ss.58686830	6944643	G	A		INTRON	a
							PtHsf-A1b	ss.58686831	6944717	C	T		INTRON	a
							PtHsf-A1b	ss.58686832	6944720	C	T		INTRON	a
							PtHsf-A1b	ss.58686833	6944722	AGGG	AG		INTRON	a
							PtHsf-A1b	ss.58686834	6944726	G	A		INTRON	a
							PtHsf-A1b	ss.58686835	6944732	T	C		INTRON	a
							PtHsf-A1b	ss.58686836	6944734	A	T		INTRON	a
							PtHsf-A1b	ss.58686837	6944741	A	C		INTRON	a
							PtHsf-A1b	ss.58686838	6944751	TA	TAA		INTRON	a
							PtHsf-A1b	ss.58686839	6944759	C	T		INTRON	a
							PtHsf-A1b	ss.58686840	6944769	A	G		INTRON	a
							PtHsf-A1b	ss.58686841	6944822	T	G		INTRON	a
							PtHsf-A1b	ss.58686842	6944900	C	T		UTR_3_PRIME	d
							PtHsf-A1b	ss.58686843	6944969	G	C	R484P	NON_SYNONYMOUS_CODING	r
							PtHsf-A1b	ss.58686844	6945039	C	T	S461G	NON_SYNONYMOUS_CODING	r
							PtHsf-A1b	ss.58686845	6945067	G	A	D451	SYNONYMOUS_CODING	q
							PtHsf-A1b	ss.58686846	6945080	C	T	N447S	NON_SYNONYMOUS_CODING	r
							PtHsf-A1b	ss.58686847	6945085	T	C	P445	SYNONYMOUS_CODING	q
							PtHsf-A1b	ss.58686848	6945103	C	T	Q439	SYNONYMOUS_CODING	q
							PtHsf-A1b	ss.58686849	6945139	G	A	H427	SYNONYMOUS_CODING	q
							PtHsf-A1b	ss.58686850	6945140	G	T	H427P	NON_SYNONYMOUS_CODING	r
							PtHsf-A1b	ss.58686851	6945170	C	T	Q417R	NON_SYNONYMOUS_CODING	r
							PtHsf-A1b	ss.58686852	6945187	A	T	E411D	NON_SYNONYMOUS_CODING	r
							PtHsf-A1b	ss.58686853	6945189	T	C	E411K	NON_SYNONYMOUS_CODING	r
							PtHsf-A1b	ss.58686854	6945209	A	G	A404V	NON_SYNONYMOUS_CODING	r
							PtHsf-A1b	ss.58686855	6945276	C	T	M382V	NON_SYNONYMOUS_CODING	r
							PtHsf-A1b	ss.58686856	6945301	A	G	P373	SYNONYMOUS_CODING	q
							PtHsf-A1b	ss.58686857	6945328	T	G	N364K	NON_SYNONYMOUS_CODING	r
							PtHsf-A1b	ss.58686858	6945374	T	G	A349D	NON_SYNONYMOUS_CODING	r
							PtHsf-A1b	ss.58686859	6945393	T	C	V343I	NON_SYNONYMOUS_CODING	r
							PtHsf-A1b	ss.58686860	6945406	C	T	V338	SYNONYMOUS_CODING	q
							PtHsf-A1b	ss.58686861	6945441	G	T	T327P	NON_SYNONYMOUS_CODING	r
							PtHsf-A1b	ss.58686862	6945467	A	G	T318I	NON_SYNONYMOUS_CODING	r
							PtHsf-A1b	ss.58686863	6945507	A	C	V305F	NON_SYNONYMOUS_CODING	r
							PtHsf-A1b	ss.58686864	6945533	T	C	R296Q	NON_SYNONYMOUS_CODING	r
							PtHsf-A1b	ss.58686865	6945610	T	C	S270	SYNONYMOUS_CODING	q
							PtHsf-A1b	ss.58686866	6945700	T	A	I240	SYNONYMOUS_CODING	q
							PtHsf-A1b	ss.58686867	6945753	T	C	E223K	NON_SYNONYMOUS_CODING	r
							PtHsf-A1b	ss.58686868	6945777	G	T	K215Q	NON_SYNONYMOUS_CODING	r
							PtHsf-A1b	ss.58686869	6945805	C	T	E205	SYNONYMOUS_CODING	q
							PtHsf-A1b	ss.58686870	6945845	C	T	N192S	NON_SYNONYMOUS_CODING	r
							PtHsf-A1b	ss.58686871	6945859	T	C	A187	SYNONYMOUS_CODING	q
							PtHsf-A1b	ss.58686872	6945909	C	G	R171G	NON_SYNONYMOUS_CODING	r
							PtHsf-A1b	ss.58686873	6945922	A	G	H166	SYNONYMOUS_CODING	q
							PtHsf-A1b	ss.58686874	6945966	A	C	V152F	NON_SYNONYMOUS_CODING	r
							PtHsf-A1b	ss.58686875	6946021	A	G	L133	SYNONYMOUS_CODING	q
							PtHsf-A1b	ss.58686876	6946028	A	G	S131F	NON_SYNONYMOUS_CODING	r
							PtHsf-A1b	ss.58686877	6946059	T	A	S121T	NON_SYNONYMOUS_CODING	r
							PtHsf-A1b	ss.58686878	6946065	C	T	S119G	NON_SYNONYMOUS_CODING	r
							PtHsf-A1b	ss.58686879	6946101	C	T	K107E	NON_SYNONYMOUS_CODING	r
							PtHsf-A1b	ss.58686880	6946135	C	G	G95	SYNONYMOUS_CODING	q
							PtHsf-A1b	ss.58686881	6946156	C	T	A88	SYNONYMOUS_CODING	q
							PtHsf-A1b	ss.58686882	6946216	A	G		INTRON	a
							PtHsf-A1b	ss.58686883	6946219	G	A		INTRON	a
							PtHsf-A1b	ss.58686884	6946237	A	C		INTRON	a
							PtHsf-A1b	ss.58686885	6946238	C	T		INTRON	a
							PtHsf-A1b	ss.58686886	6946256	G	A		INTRON	a
							PtHsf-A1b	ss.58686887	6946277	T	A		INTRON	a
							PtHsf-A1b	ss.58686888	6946305	A	G		INTRON	a
							PtHsf-A1b	ss.58686889	6946317	CAAAAAAAAAAAAAAAAAA	CAAAAAAAAAAAAAAA		INTRON	a
							PtHsf-A1b	ss.58686890	6946343	T	A		INTRON	a
							PtHsf-A1b	ss.58686891	6946354	TAAA	TAAAA		INTRON	a
							PtHsf-A1b	ss.58686892	6946365	A	C		INTRON	a
							PtHsf-A1b	ss.58686893	6946418	C	T		INTRON	a
							PtHsf-A1b	ss.58686894	6946429	A	T		INTRON	a
							PtHsf-A1b	ss.58686895	6946449	A	G		INTRON	a
							PtHsf-A1b	ss.58686896	6946452	G	T		INTRON	a
							PtHsf-A1b	ss.58686897	6946460	C	T		INTRON	a
							PtHsf-A1b	ss.58686898	6946494	G	A		INTRON	a
							PtHsf-A1b	ss.58686899	6946499	C	T		INTRON	a
							PtHsf-A1b	ss.58686900	6946501	A	G		INTRON	a
							PtHsf-A1b	ss.58686901	6946503	A	G		INTRON	a
							PtHsf-A1b	ss.58686902	6946515	T	C		INTRON	a
							PtHsf-A1b	ss.58686903	6946516	A	G		INTRON	a
							PtHsf-A1b	ss.58686904	6946517	T	C		INTRON	a
							PtHsf-A1b	ss.58686905	6946518	A	G		INTRON	a
							PtHsf-A1b	ss.58686906	6946557	A	G		INTRON	a
							PtHsf-A1b	ss.58686907	6946561	A	G		INTRON	a
							PtHsf-A1b	ss.58686908	6946582	T	C		INTRON	a
							PtHsf-A1b	ss.58686909	6946586	G	A		INTRON	a
							PtHsf-A1b	ss.58686910	6946613	G	C		INTRON	a
							PtHsf-A1b	ss.58686911	6946616	G	A		INTRON	a
							PtHsf-A1b	ss.58686912	6946618	A	C		INTRON	a
							PtHsf-A1b	ss.58686913	6946635	A	G		INTRON	a
							PtHsf-A1b	ss.58686914	6946643	A	C		INTRON	a
							PtHsf-A1b	ss.58686915	6946660	G	T		INTRON	a
							PtHsf-A1b	ss.58686916	6946671	T	C		INTRON	a
							PtHsf-A1b	ss.58686917	6946696	A	G		INTRON	a
							PtHsf-A1b	ss.58686918	6946722	ATT	AT		INTRON	a
							PtHsf-A1b	ss.58686919	6946746	C	A		INTRON	a
							PtHsf-A1b	ss.58686920	6946803	T	A		INTRON	a
							PtHsf-A1b	ss.58686921	6946821	C	T		INTRON	a
							PtHsf-A1b	ss.58686922	6946872	T	C		INTRON	a
							PtHsf-A1b	ss.58686923	6946878	A	G		INTRON	a
							PtHsf-A1b	ss.58686924	6946969	A	C		INTRON	a
							PtHsf-A1b	ss.58686925	6946985	T	G		INTRON	a
							PtHsf-A1b	ss.58686926	6947016	C	T		INTRON	a
							PtHsf-A1b	ss.58686927	6947065	A	C		INTRON	a
							PtHsf-A1b	ss.58686928	6947066	G	A		INTRON	a
							PtHsf-A1b	ss.58686929	6947099	C	T		INTRON	a
							PtHsf-A1b	ss.58686930	6947106	ACTCT	ACT		INTRON	a
							PtHsf-A1b	ss.58686931	6947119	A	T		INTRON	a
							PtHsf-A1b	ss.58686932	6947120	T	G		INTRON	a
							PtHsf-A1b	ss.58686933	6947143	A	T		INTRON	a
							PtHsf-A1b	ss.58686934	6947170	A	G		INTRON	a
							PtHsf-A1b	ss.58686935	6947202	TGAGAGAGAG	TGAGAGAG		INTRON	a
							PtHsf-A1b	ss.58686936	6947221	GATA	GA		INTRON	a
							PtHsf-A1b	ss.58686937	6947223	CAAAAAA	CAAAA		INTRON	a
							PtHsf-A1b	ss.58686938	6947313	T	C		INTRON	a
							PtHsf-A1b	ss.58686939	6947314	G	A		INTRON	a
							PtHsf-A1b	ss.58686940	6947325	A	G		INTRON	a
							PtHsf-A1b	ss.58686941	6947358	T	G		INTRON	a
							PtHsf-A1b	ss.58686942	6947399	TAAAAAAA	TAAAAAA		INTRON	a
							PtHsf-A1b	ss.58686943	6947472	G	C		INTRON	a
							PtHsf-A1b	ss.58686944	6947475	TAAAAAAAA	TAAAAAAA		INTRON	a
							PtHsf-A1b	ss.58686945	6947489	C	A		INTRON	a
							PtHsf-A1b	ss.58686946	6947516	G	T		INTRON	a
							PtHsf-A1b	ss.58686947	6947517	TAAAAAAAAAA	TAAAAAAAAA		INTRON	a
							PtHsf-A1b	ss.58686948	6947538	A	T		INTRON	a
							PtHsf-A1b	ss.58686949	6947539	T	G		INTRON	a
							PtHsf-A1b	ss.58686950	6947570	A	G		INTRON	a
							PtHsf-A1b	ss.58686951	6947580	C	T		INTRON	a
							PtHsf-A1b	ss.58686952	6947619	A	C		INTRON	a
							PtHsf-A1b	ss.58686953	6947631	T	C		INTRON	a
							PtHsf-A1b	ss.58686954	6947636	A	G		INTRON	a
							PtHsf-A1b	ss.58686955	6947638	A	C		INTRON	a
							PtHsf-A1b	ss.58686956	6947659	G	C		INTRON	a
							PtHsf-A1b	ss.58686957	6947674	T	C		INTRON	a
							PtHsf-A1b	ss.58686958	6947681	A	G		INTRON	a
							PtHsf-A1b	ss.58686959	6947690	A	G		INTRON	a
							PtHsf-A1b	ss.58686960	6947697	A	G		INTRON	a
							PtHsf-A1b	ss.58686961	6947700	T	C		INTRON	a
							PtHsf-A1b	ss.58686962	6947701	G	T		INTRON	a
							PtHsf-A1b	ss.58686963	6947722	C	T		INTRON	a
							PtHsf-A1b	ss.58686964	6947734	C	A		INTRON	a
							PtHsf-A1b	ss.58686965	6947745	A	G		INTRON	a
							PtHsf-A1b	ss.58686966	6947780	C	T		INTRON	a
							PtHsf-A1b	ss.58686967	6947796	ATT	AT		INTRON	a
							PtHsf-A1b	ss.58686968	6947804	C	A		INTRON	a
							PtHsf-A1b	ss.58686969	6947826	GCC	GC		INTRON	a
							PtHsf-A1b	ss.58686970	6947866	A	C		INTRON	a
							PtHsf-A1b	ss.58686971	6947887	C	T		INTRON	a
							PtHsf-A1b	ss.58686972	6947907	A	T		INTRON	a
							PtHsf-A1b	ss.58686973	6947925	G	T		INTRON	a
							PtHsf-A1b	ss.58686974	6947929	T	A		INTRON	a
							PtHsf-A1b	ss.58686975	6947932	C	G		INTRON	a
							PtHsf-A1b	ss.58686976	6947941	A	G		INTRON	a
							PtHsf-A1b	ss.58686977	6947984	C	G		INTRON	a
							PtHsf-A1b	ss.58686978	6947986	A	G		INTRON	a
							PtHsf-A1b	ss.58686979	6947990	A	G		INTRON	a
							PtHsf-A1b	ss.58686980	6948027	C	T		INTRON	a
							PtHsf-A1b	ss.58686981	6948036	T	C		INTRON	a
							PtHsf-A1b	ss.58686982	6948080	G	A		INTRON	a
							PtHsf-A1b	ss.58686983	6948098	C	T		INTRON	a
							PtHsf-A1b	ss.58686984	6948099	C	G		INTRON	a
							PtHsf-A1b	ss.58686985	6948100	T	C		INTRON	a
							PtHsf-A1b	ss.58686986	6948106	ATTTTTTTT	ATTTTTTT		INTRON	a
							PtHsf-A1b	ss.58686987	6948124	T	G		INTRON	a
							PtHsf-A1b	ss.58686988	6948160	C	A		INTRON	a
							PtHsf-A1b	ss.58686989	6948177	C	T		INTRON	a
							PtHsf-A1b	ss.58686990	6948196	GAAAAAAA	GAAAAAA		INTRON	a
							PtHsf-A1b	ss.58686991	6948205	G	T		INTRON	a
							PtHsf-A1b	ss.58686992	6948221	G	A		INTRON	a
							PtHsf-A1b	ss.58686993	6948330	G	C		INTRON	a
							PtHsf-A1b	ss.58686994	6948334	T	C		INTRON	a
							PtHsf-A1b	ss.58686995	6948349	G	C		INTRON	a
							PtHsf-A1b	ss.58686996	6948383	G	A		INTRON	a
							PtHsf-A1b	ss.58686997	6948408	C	T		INTRON	a
							PtHsf-A1b	ss.58686998	6948431	T	C		INTRON	a
							PtHsf-A1b	ss.58686999	6948442	A	C		INTRON	a
							PtHsf-A1b	ss.58687000	6948446	T	A		INTRON	a
							PtHsf-A1b	ss.58687001	6948460	ATTTTTT	ATTTTT		INTRON	a
							PtHsf-A1b	ss.58687002	6948467	T	G		INTRON	a
							PtHsf-A1b	ss.58687003	6948519	C	T		INTRON	a
							PtHsf-A1b	ss.58687004	6948540	A	G		INTRON	a
							PtHsf-A1b	ss.58687005	6948558	T	C		INTRON	a
							PtHsf-A1b	ss.58687006	6948561	T	A		INTRON	a
							PtHsf-A1b	ss.58687007	6948577	T	C		INTRON	a
							PtHsf-A1b	ss.58687008	6948578	A	G		INTRON	a
							PtHsf-A1b	ss.58687009	6948591	GACACA	GACACACA		INTRON	a
							PtHsf-A1b	ss.58687010	6948614	A	G		INTRON	a
							PtHsf-A1b	ss.58687011	6948627	A	T		INTRON	a
							PtHsf-A1b	ss.58687012	6948686	A	G		INTRON	a
							PtHsf-A1b	ss.58687013	6948721	G	A		INTRON	a
							PtHsf-A1b	ss.58687014	6948737	C	A		INTRON	a
							PtHsf-A1b	ss.58687015	6948745	T	A		INTRON	a
							PtHsf-A1b	ss.58687016	6948751	G	A		INTRON	a
							PtHsf-A1b	ss.58687017	6948756	A	T		INTRON	a
							PtHsf-A1b	ss.58687018	6948792	C	T		INTRON	a
							PtHsf-A1b	ss.58687019	6948806	C	T		INTRON	a
							PtHsf-A1b	ss.58687020	6948810	A	G		INTRON	a
							PtHsf-A1b	ss.58687021	6948829	C	T		INTRON	a
							PtHsf-A1b	ss.58687022	6948833	A	T		INTRON	a
							PtHsf-A1b	ss.58687023	6948841	A	C		INTRON	a
							PtHsf-A1b	ss.58687024	6948887	T	C		INTRON	a
							PtHsf-A1b	ss.58687025	6948902	C	T		INTRON	a
							PtHsf-A1b	ss.58687026	6948936	T	G		INTRON	a
							PtHsf-A1b	ss.58687027	6948946	A	G		INTRON	a
							PtHsf-A1b	ss.58687028	6948953	T	A		INTRON	a
							PtHsf-A1b	ss.58687029	6948956	A	C		INTRON	a
							PtHsf-A1b	ss.58687030	6948996	A	G		INTRON	a
							PtHsf-A1b	ss.58687031	6949020	T	C		INTRON	a
							PtHsf-A1b	ss.58687032	6949039	A	T		INTRON	a
							PtHsf-A1b	ss.58687033	6949042	A	C		INTRON	a
							PtHsf-A1b	ss.58687034	6949060	T	G		INTRON	a
							PtHsf-A1b	ss.58687035	6949082	T	C		INTRON	a
							PtHsf-A1b	ss.58687036	6949091	A	C		INTRON	a
							PtHsf-A1b	ss.58687037	6949092	A	G		INTRON	a
							PtHsf-A1b	ss.58687038	6949099	T	G		INTRON	a
							PtHsf-A1b	ss.58687039	6949100	A	T		INTRON	a
							PtHsf-A1b	ss.58687040	6949101	G	C		INTRON	a
							PtHsf-A1b	ss.58687041	6949127	A	C		INTRON	a
							PtHsf-A1b	ss.58687042	6949136	TAAAAAAA	TAAAAAA		INTRON	a
							PtHsf-A1b	ss.58687043	6949186	A	G		INTRON	a
							PtHsf-A1b	ss.58687044	6949234	T	C		INTRON	a
							PtHsf-A1b	ss.58687045	6949254	T	A		INTRON	a
							PtHsf-A1b	ss.58687046	6949258	A	C		INTRON	a
							PtHsf-A1b	ss.58687047	6949286	C	T		INTRON	a
							PtHsf-A1b	ss.58687048	6949310	CTTT	CTT		INTRON	a
							PtHsf-A1b	ss.58687049	6949316	A	AGAAATGGACACAC		INTRON	a
							PtHsf-A1b	ss.58687050	6949333	T	A		INTRON	a
							PtHsf-A1b	ss.58687051	6949352	A	G		INTRON	a
							PtHsf-A1b	ss.58687052	6949384	T	G		INTRON	a
							PtHsf-A1b	ss.58687053	6949394	C	A		INTRON	a
							PtHsf-A1b	ss.58687054	6949420	CTAATAATAATAATAATAATAATAA	CTAATAATAATAATAATAATAA		INTRON	a
							PtHsf-A1b	ss.58687055	6949442	T	A		INTRON	a
							PtHsf-A1b	ss.58687056	6949488	G	A	S63	SYNONYMOUS_CODING	q
							PtHsf-A1b	ss.58687057	6949572	C	T	S35	SYNONYMOUS_CODING	q
							PtHsf-A1b	ss.58687058	6949669	A	C	R3I	NON_SYNONYMOUS_CODING	r
							PtHsf-A1b	ss.58687059	6949682	T	A		UTR_5_PRIME	b
							PtHsf-A1b	ss.58687060	6949697	A	AG		UTR_5_PRIME	b
							PtHsf-A1b	ss.58687061	6949700	ATTTTTTTTT	ATTTTTTTTTT		UTR_5_PRIME	b
							PtHsf-A1b	ss.58687062	6949711	A	G		UTR_5_PRIME	b
							PtHsf-A1b	ss.58687063	6949730	G	A		UTR_5_PRIME	b
							PtHsf-A1b	ss.58687064	6949740	G	C		UTR_5_PRIME	b
							PtHsf-A1b	ss.58687065	6949759	C	G		START_GAINED	e
							PtHsf-A1b	ss.58687066	6949821	TGAAGAAGAAGA	TGAAGAAGAAGAAGA		UTR_5_PRIME	b
PtHsf-A1c	Potri.001G138900	Chr01	11152850	11157982	5133		PtHsf-A1c	ss.38159112	11152880	CGA	CGAATAGGATTTGA		UTR_3_PRIME	d
							PtHsf-A1c	ss.38159113	11152915	A	C		UTR_3_PRIME	d
							PtHsf-A1c	ss.38159114	11152917	A	G		UTR_3_PRIME	d
							PtHsf-A1c	ss.38159115	11152929	T	C		UTR_3_PRIME	d
							PtHsf-A1c	ss.38159116	11152930	G	A		UTR_3_PRIME	d
							PtHsf-A1c	ss.38159117	11152951	GAG	GAGGTGTAG		UTR_3_PRIME	d
							PtHsf-A1c	ss.38159118	11152996	TAAAAAAAAAAA	TAAAAAAAAAA		UTR_3_PRIME	d
							PtHsf-A1c	ss.38159119	11153026	A	AG		UTR_3_PRIME	d
							PtHsf-A1c	ss.38159120	11153034	C	A		UTR_3_PRIME	d
							PtHsf-A1c	ss.38159121	11153043	T	G		UTR_3_PRIME	d
							PtHsf-A1c	ss.38159122	11153077	T	C		UTR_3_PRIME	d
							PtHsf-A1c	ss.38159123	11153086	A	G		UTR_3_PRIME	d
							PtHsf-A1c	ss.38159124	11153090	C	A		UTR_3_PRIME	d
							PtHsf-A1c	ss.38159125	11153102	G	T		UTR_3_PRIME	d
							PtHsf-A1c	ss.38159126	11153125	G	A		UTR_3_PRIME	d
							PtHsf-A1c	ss.38159127	11153148	A	G		UTR_3_PRIME	d
							PtHsf-A1c	ss.38159128	11153167	A	G		UTR_3_PRIME	d
							PtHsf-A1c	ss.38159129	11153204	C	T		UTR_3_PRIME	d
							PtHsf-A1c	ss.38159130	11153209	A	G		UTR_3_PRIME	d
							PtHsf-A1c	ss.38159131	11153354	A	C	E549D	NON_SYNONYMOUS_CODING	r
							PtHsf-A1c	ss.38159132	11153372	T	C	A543	SYNONYMOUS_CODING	q
							PtHsf-A1c	ss.38159133	11153373	A	G	A543V	NON_SYNONYMOUS_CODING	r
							PtHsf-A1c	ss.38159134	11153454	A	G	P516L	NON_SYNONYMOUS_CODING	r
							PtHsf-A1c	ss.38159135	11153481	A	G	A507V	NON_SYNONYMOUS_CODING	r
							PtHsf-A1c	ss.38159136	11153526	C	T	D492G	NON_SYNONYMOUS_CODING	r
							PtHsf-A1c	ss.38159137	11153565	A	T	E479V	NON_SYNONYMOUS_CODING	r
							PtHsf-A1c	ss.38159138	11153576	T	A	S475	SYNONYMOUS_CODING	q
							PtHsf-A1c	ss.38159139	11153579	T	A	V474	SYNONYMOUS_CODING	q
							PtHsf-A1c	ss.38159140	11153606	C	T	P465	SYNONYMOUS_CODING	q
							PtHsf-A1c	ss.38159141	11153615	C	T	I462M	NON_SYNONYMOUS_CODING	r
							PtHsf-A1c	ss.38159142	11153652	A	T	E450V	NON_SYNONYMOUS_CODING	r
							PtHsf-A1c	ss.38159143	11153656	T	G	P449T	NON_SYNONYMOUS_CODING	r
							PtHsf-A1c	ss.38159144	11153668	T	C	A445T	NON_SYNONYMOUS_CODING	r
							PtHsf-A1c	ss.38159145	11153696	C	T	P435	SYNONYMOUS_CODING	q
							PtHsf-A1c	ss.38159146	11153698	A	G	P435S	NON_SYNONYMOUS_CODING	r
							PtHsf-A1c	ss.38159147	11153705	C	T	Q432	SYNONYMOUS_CODING	q
							PtHsf-A1c	ss.38159148	11153738	C	T	G421	SYNONYMOUS_CODING	q
							PtHsf-A1c	ss.38159149	11153806	T	C	G399R	NON_SYNONYMOUS_CODING	r
							PtHsf-A1c	ss.38159150	11153807	A	G	S398	SYNONYMOUS_CODING	q
							PtHsf-A1c	ss.38159151	11153809	C	T	S398G	NON_SYNONYMOUS_CODING	r
							PtHsf-A1c	ss.38159152	11153865	T	G	T379N	NON_SYNONYMOUS_CODING	r
							PtHsf-A1c	ss.38159153	11153963	T	C	Q346	SYNONYMOUS_CODING	q
							PtHsf-A1c	ss.38159154	11153969	G	A	D344	SYNONYMOUS_CODING	q
							PtHsf-A1c	ss.38159155	11153986	G	C	G339R	NON_SYNONYMOUS_CODING	r
							PtHsf-A1c	ss.38159156	11154003	C	T	D333G	NON_SYNONYMOUS_CODING	r
							PtHsf-A1c	ss.38159157	11154008	C	A	P331	SYNONYMOUS_CODING	q
							PtHsf-A1c	ss.38159158	11154009	T	G	P331H	NON_SYNONYMOUS_CODING	r
							PtHsf-A1c	ss.38159159	11154022	T	G	R327	SYNONYMOUS_CODING	q
							PtHsf-A1c	ss.38159160	11154051	T	C	S317N	NON_SYNONYMOUS_CODING	r
							PtHsf-A1c	ss.38159161	11154071	A	T	V310	SYNONYMOUS_CODING	q
							PtHsf-A1c	ss.38159162	11154082	T	C	A307T	NON_SYNONYMOUS_CODING	r
							PtHsf-A1c	ss.38159163	11154083	A	C	L306	SYNONYMOUS_CODING	q
							PtHsf-A1c	ss.38159164	11154092	T	C	P303	SYNONYMOUS_CODING	q
							PtHsf-A1c	ss.38159165	11154182	T	G	S273R	NON_SYNONYMOUS_CODING	r
							PtHsf-A1c	ss.38159166	11154188	T	C	T271	SYNONYMOUS_CODING	q
							PtHsf-A1c	ss.38159167	11154213	T	C	R263K	NON_SYNONYMOUS_CODING	r
							PtHsf-A1c	ss.38159168	11154258	C	T	E248G	NON_SYNONYMOUS_CODING	r
							PtHsf-A1c	ss.38159169	11154302	A	G	G233	SYNONYMOUS_CODING	q
							PtHsf-A1c	ss.38159170	11154328	T	C	A225T	NON_SYNONYMOUS_CODING	r
							PtHsf-A1c	ss.38159171	11154335	T	C	P222	SYNONYMOUS_CODING	q
							PtHsf-A1c	ss.38159172	11154349	C	T	T218A	NON_SYNONYMOUS_CODING	r
							PtHsf-A1c	ss.38159173	11154350	G	A	H217	SYNONYMOUS_CODING	q
							PtHsf-A1c	ss.38159174	11154359	A	G	A214	SYNONYMOUS_CODING	q
							PtHsf-A1c	ss.38159175	11154369	T	C	R211Q	NON_SYNONYMOUS_CODING	r
							PtHsf-A1c	ss.38159176	11154391	A	G	L204	SYNONYMOUS_CODING	q
							PtHsf-A1c	ss.38159177	11154440	C	T	P187	SYNONYMOUS_CODING	q
							PtHsf-A1c	ss.38159178	11154458	G	A	G181	SYNONYMOUS_CODING	q
							PtHsf-A1c	ss.38159179	11154497	C	T		INTRON	a
							PtHsf-A1c	ss.38159180	11154502	CCAAAACAA	CCAAAACAAGCAAAACAA		INTRON	a
							PtHsf-A1c	ss.38159181	11154526	G	T		INTRON	a
							PtHsf-A1c	ss.38159182	11154549	C	G		INTRON	a
							PtHsf-A1c	ss.38159183	11154559	T	A		INTRON	a
							PtHsf-A1c	ss.38159184	11154608	T	C		INTRON	a
							PtHsf-A1c	ss.38159185	11154614	A	T		INTRON	a
							PtHsf-A1c	ss.38159186	11154626	G	A		INTRON	a
							PtHsf-A1c	ss.38159187	11154662	T	G		INTRON	a
							PtHsf-A1c	ss.38159188	11154664	G	A		INTRON	a
							PtHsf-A1c	ss.38159189	11154668	C	T		INTRON	a
							PtHsf-A1c	ss.38159190	11154676	C	T		INTRON	a
							PtHsf-A1c	ss.38159191	11154695	G	A		INTRON	a
							PtHsf-A1c	ss.38159192	11154696	A	G		INTRON	a
							PtHsf-A1c	ss.38159193	11154708	G	A		INTRON	a
							PtHsf-A1c	ss.38159194	11154709	CTTTT	CTTTTT		INTRON	a
							PtHsf-A1c	ss.38159195	11154728	A	G		INTRON	a
							PtHsf-A1c	ss.38159196	11154749	A	C		INTRON	a
							PtHsf-A1c	ss.38159197	11154757	T	C		INTRON	a
							PtHsf-A1c	ss.38159198	11154806	C	T		INTRON	a
							PtHsf-A1c	ss.38159199	11154808	G	A		INTRON	a
							PtHsf-A1c	ss.38159200	11154810	G	T		INTRON	a
							PtHsf-A1c	ss.38159201	11154849	A	G		INTRON	a
							PtHsf-A1c	ss.38159202	11154863	C	T		INTRON	a
							PtHsf-A1c	ss.38159203	11154869	A	T		INTRON	a
							PtHsf-A1c	ss.38159204	11154873	T	A		INTRON	a
							PtHsf-A1c	ss.38159205	11154890	A	G		INTRON	a
							PtHsf-A1c	ss.38159206	11154894	TG	TGG		INTRON	a
							PtHsf-A1c	ss.38159207	11154912	TAAAAAA	TAAAAA		INTRON	a
							PtHsf-A1c	ss.38159208	11154952	T	G		INTRON	a
							PtHsf-A1c	ss.38159209	11154964	C	T		INTRON	a
							PtHsf-A1c	ss.38159210	11154996	TCA	TCACA		INTRON	a
							PtHsf-A1c	ss.38159211	11155006	C	G		INTRON	a
							PtHsf-A1c	ss.38159212	11155018	AC	ACAAGC		INTRON	a
							PtHsf-A1c	ss.38159213	11155055	C	A		INTRON	a
							PtHsf-A1c	ss.38159214	11155056	A	G		INTRON	a
							PtHsf-A1c	ss.38159215	11155062	CTT	CTTT		INTRON	a
							PtHsf-A1c	ss.38159216	11155102	C	G		INTRON	a
							PtHsf-A1c	ss.38159217	11155106	G	T		INTRON	a
							PtHsf-A1c	ss.38159218	11155128	T	G		INTRON	a
							PtHsf-A1c	ss.38159219	11155154	G	A		INTRON	a
							PtHsf-A1c	ss.38159220	11155158	A	G		INTRON	a
							PtHsf-A1c	ss.38159221	11155192	A	C		INTRON	a
							PtHsf-A1c	ss.38159222	11155207	G	A		INTRON	a
							PtHsf-A1c	ss.38159223	11155214	A	G		INTRON	a
							PtHsf-A1c	ss.38159224	11155217	G	T		INTRON	a
							PtHsf-A1c	ss.38159225	11155220	A	T		INTRON	a
							PtHsf-A1c	ss.38159226	11155229	A	C		INTRON	a
							PtHsf-A1c	ss.38159227	11155257	T	G		INTRON	a
							PtHsf-A1c	ss.38159228	11155270	C	T		INTRON	a
							PtHsf-A1c	ss.38159229	11155298	T	C		INTRON	a
							PtHsf-A1c	ss.38159230	11155307	A	T		INTRON	a
							PtHsf-A1c	ss.38159231	11155337	C	A		INTRON	a
							PtHsf-A1c	ss.38159232	11155342	C	G		INTRON	a
							PtHsf-A1c	ss.38159233	11155350	T	C		INTRON	a
							PtHsf-A1c	ss.38159234	11155368	A	C		INTRON	a
							PtHsf-A1c	ss.38159235	11155370	G	A		INTRON	a
							PtHsf-A1c	ss.38159236	11155401	A	G		INTRON	a
							PtHsf-A1c	ss.38159237	11155408	TAA	TAACTCAA		INTRON	a
							PtHsf-A1c	ss.38159238	11155416	C	T		INTRON	a
							PtHsf-A1c	ss.38159239	11155432	A	G		INTRON	a
							PtHsf-A1c	ss.38159240	11155437	A	C		INTRON	a
							PtHsf-A1c	ss.38159241	11155438	G	A		INTRON	a
							PtHsf-A1c	ss.38159242	11155449	CATTTCATGACTATTTCATGACTA	CATTTCATGACTA		INTRON	a
							PtHsf-A1c	ss.38159243	11155489	A	T		INTRON	a
							PtHsf-A1c	ss.38159244	11155525	G	A		INTRON	a
							PtHsf-A1c	ss.38159245	11155527	C	G		INTRON	a
							PtHsf-A1c	ss.38159246	11155550	TAAAA	TAAAAA		INTRON	a
							PtHsf-A1c	ss.38159247	11155556	C	T		INTRON	a
							PtHsf-A1c	ss.38159248	11155595	T	A		INTRON	a
							PtHsf-A1c	ss.38159249	11155621	G	A		INTRON	a
							PtHsf-A1c	ss.38159250	11155629	T	A		INTRON	a
							PtHsf-A1c	ss.38159251	11155634	T	A		INTRON	a
							PtHsf-A1c	ss.38159252	11155639	A	C		INTRON	a
							PtHsf-A1c	ss.38159253	11155640	T	G		INTRON	a
							PtHsf-A1c	ss.38159254	11155660	A	T		INTRON	a
							PtHsf-A1c	ss.38159255	11155664	G	A		INTRON	a
							PtHsf-A1c	ss.38159256	11155706	AGG	AG		INTRON	a
							PtHsf-A1c	ss.38159257	11155717	C	T		INTRON	a
							PtHsf-A1c	ss.38159258	11155723	G	A		INTRON	a
							PtHsf-A1c	ss.38159259	11155734	A	C		INTRON	a
							PtHsf-A1c	ss.38159260	11155738	T	A		INTRON	a
							PtHsf-A1c	ss.38159261	11155755	T	C		INTRON	a
							PtHsf-A1c	ss.38159262	11155778	A	T		INTRON	a
							PtHsf-A1c	ss.38159263	11155831	C	A		INTRON	a
							PtHsf-A1c	ss.38159264	11155838	A	G		INTRON	a
							PtHsf-A1c	ss.38159265	11155858	C	T		INTRON	a
							PtHsf-A1c	ss.38159266	11155862	G	A		INTRON	a
							PtHsf-A1c	ss.38159267	11155872	C	T		INTRON	a
							PtHsf-A1c	ss.38159268	11155923	T	G		INTRON	a
							PtHsf-A1c	ss.38159269	11155975	T	C		INTRON	a
							PtHsf-A1c	ss.38159270	11155976	A	G		INTRON	a
							PtHsf-A1c	ss.38159271	11155999	T	A		INTRON	a
							PtHsf-A1c	ss.38159272	11156000	A	T		INTRON	a
							PtHsf-A1c	ss.38159273	11156046	C	G		INTRON	a
							PtHsf-A1c	ss.38159274	11156048	C	A		INTRON	a
							PtHsf-A1c	ss.38159275	11156051	T	G		INTRON	a
							PtHsf-A1c	ss.38159276	11156057	C	A		INTRON	a
							PtHsf-A1c	ss.38159277	11156081	T	A		INTRON	a
							PtHsf-A1c	ss.38159278	11156087	G	T		INTRON	a
							PtHsf-A1c	ss.38159279	11156088	C	T		INTRON	a
							PtHsf-A1c	ss.38159280	11156117	C	G		INTRON	a
							PtHsf-A1c	ss.38159281	11156137	A	G		INTRON	a
							PtHsf-A1c	ss.38159282	11156210	G	A		INTRON	a
							PtHsf-A1c	ss.38159283	11156211	AT	A		INTRON	a
							PtHsf-A1c	ss.38159284	11156253	C	A		INTRON	a
							PtHsf-A1c	ss.38159285	11156259	C	T		INTRON	a
							PtHsf-A1c	ss.38159286	11156267	CAAAAAAAAA	CAAAAAAAAAA		INTRON	a
							PtHsf-A1c	ss.38159287	11156308	ATCTTTCTTTCTTTCTTTCTTT	ATCTTTCTTTCTTTCTTTCTTTCTTT		INTRON	a
							PtHsf-A1c	ss.38159288	11156343	A	G		INTRON	a
							PtHsf-A1c	ss.38159289	11156357	T	G		INTRON	a
							PtHsf-A1c	ss.38159290	11156370	T	A		INTRON	a
							PtHsf-A1c	ss.38159291	11156376	C	T		INTRON	a
							PtHsf-A1c	ss.38159292	11156388	T	A		INTRON	a
							PtHsf-A1c	ss.38159293	11156413	A	T		INTRON	a
							PtHsf-A1c	ss.38159294	11156414	C	A		INTRON	a
							PtHsf-A1c	ss.38159295	11156424	ACCC	ACCCC		INTRON	a
							PtHsf-A1c	ss.38159296	11156459	G	A		INTRON	a
							PtHsf-A1c	ss.38159297	11156466	T	C		INTRON	a
							PtHsf-A1c	ss.38159298	11156468	C	G		INTRON	a
							PtHsf-A1c	ss.38159299	11156483	A	C		INTRON	a
							PtHsf-A1c	ss.38159300	11156499	T	A		INTRON	a
							PtHsf-A1c	ss.38159301	11156500	T	A		INTRON	a
							PtHsf-A1c	ss.38159302	11156531	A	C		INTRON	a
							PtHsf-A1c	ss.38159303	11156535	C	T		INTRON	a
							PtHsf-A1c	ss.38159304	11156560	T	A		INTRON	a
							PtHsf-A1c	ss.38159305	11156588	T	A		INTRON	a
							PtHsf-A1c	ss.38159306	11156600	T	G		INTRON	a
							PtHsf-A1c	ss.38159307	11156603	T	A		INTRON	a
							PtHsf-A1c	ss.38159308	11156626	A	G		INTRON	a
							PtHsf-A1c	ss.38159309	11156656	T	C		INTRON	a
							PtHsf-A1c	ss.38159310	11156668	G	C		INTRON	a
							PtHsf-A1c	ss.38159311	11156675	TTC	TTCCCTGTC		INTRON	a
							PtHsf-A1c	ss.38159312	11156698	G	A		INTRON	a
							PtHsf-A1c	ss.38159313	11156704	G	C		INTRON	a
							PtHsf-A1c	ss.38159314	11156768	G	A		INTRON	a
							PtHsf-A1c	ss.38159315	11156811	G	A		INTRON	a
							PtHsf-A1c	ss.38159316	11156820	C	G		INTRON	a
							PtHsf-A1c	ss.38159317	11156821	A	G		INTRON	a
							PtHsf-A1c	ss.38159318	11156838	A	C		INTRON	a
							PtHsf-A1c	ss.38159319	11156857	T	A		INTRON	a
							PtHsf-A1c	ss.38159320	11156859	T	A		INTRON	a
							PtHsf-A1c	ss.38159321	11156875	G	A		INTRON	a
							PtHsf-A1c	ss.38159322	11156879	A	G		INTRON	a
							PtHsf-A1c	ss.38159323	11157005	AC	A		INTRON	a
							PtHsf-A1c	ss.38159324	11157041	C	T		INTRON	a
							PtHsf-A1c	ss.38159325	11157042	T	A		INTRON	a
							PtHsf-A1c	ss.38159326	11157050	T	G		INTRON	a
							PtHsf-A1c	ss.38159327	11157055	A	G		INTRON	a
							PtHsf-A1c	ss.38159328	11157066	G	A		INTRON	a
							PtHsf-A1c	ss.38159329	11157076	G	A		INTRON	a
							PtHsf-A1c	ss.38159330	11157091	G	A		INTRON	a
							PtHsf-A1c	ss.38159331	11157097	C	A		INTRON	a
							PtHsf-A1c	ss.38159332	11157131	G	C		INTRON	a
							PtHsf-A1c	ss.38159333	11157212	T	G		INTRON	a
							PtHsf-A1c	ss.38159334	11157263	T	A		INTRON	a
							PtHsf-A1c	ss.38159335	11157265	C	A		INTRON	a
							PtHsf-A1c	ss.38159336	11157310	G	A		INTRON	a
							PtHsf-A1c	ss.38159337	11157323	CAAAAAAAAAA,CAAAAAAAAAAAAA,CAAAAAAAAAAA	CAAAAAAAAAAAA		INTRON	a
							PtHsf-A1c	ss.38159338	11157336	TAACC	TACC		INTRON	a
							PtHsf-A1c	ss.38159339	11157370	G	C		INTRON	a
							PtHsf-A1c	ss.38159340	11157375	C	T		INTRON	a
							PtHsf-A1c	ss.38159341	11157377	A	C		INTRON	a
							PtHsf-A1c	ss.38159342	11157395	A	AT		INTRON	a
							PtHsf-A1c	ss.38159343	11157410	T	G		INTRON	a
							PtHsf-A1c	ss.38159344	11157480	G	A	H167	SYNONYMOUS_CODING	q
							PtHsf-A1c	ss.38159345	11157552	T	C	S143	SYNONYMOUS_CODING	q
							PtHsf-A1c	ss.38159346	11157582	T	C	P133	SYNONYMOUS_CODING	q
							PtHsf-A1c	ss.38159347	11157627	C	A	S118	SYNONYMOUS_CODING	q
							PtHsf-A1c	ss.38159348	11157637	G	T	Q115P	NON_SYNONYMOUS_CODING	r
							PtHsf-A1c	ss.38159349	11157638	A	G	Q115*	STOP_GAINED	g
							PtHsf-A1c	ss.38159350	11157648	G	C	P111	SYNONYMOUS_CODING	q
							PtHsf-A1c	ss.38159351	11157658	A	G	A108V	NON_SYNONYMOUS_CODING	r
							PtHsf-A1c	ss.38159352	11157661	A	G	A107V	NON_SYNONYMOUS_CODING	r
							PtHsf-A1c	ss.38159353	11157664	T	A	L106Q	NON_SYNONYMOUS_CODING	r
							PtHsf-A1c	ss.38159354	11157669	C	T	V104	SYNONYMOUS_CODING	q
							PtHsf-A1c	ss.38159355	11157670	C	A	V104G	NON_SYNONYMOUS_CODING	r
							PtHsf-A1c	ss.38159356	11157672	C	A	G103	SYNONYMOUS_CODING	q
							PtHsf-A1c	ss.38159357	11157698	T	C	G95S	NON_SYNONYMOUS_CODING	r
							PtHsf-A1c	ss.38159358	11157730	C	G	T84S	NON_SYNONYMOUS_CODING	r
							PtHsf-A1c	ss.38159359	11157745	A	G	A79V	NON_SYNONYMOUS_CODING	r
							PtHsf-A1c	ss.38159360	11157761	A	G	P74S	NON_SYNONYMOUS_CODING	r
							PtHsf-A1c	ss.38159361	11157771	C	T	L70	SYNONYMOUS_CODING	q
							PtHsf-A1c	ss.38159362	11157780	A	G	S67	SYNONYMOUS_CODING	q
							PtHsf-A1c	ss.38159363	11157789	T	G	V64	SYNONYMOUS_CODING	q
							PtHsf-A1c	ss.38159364	11157800	T	G	L61I	NON_SYNONYMOUS_CODING	r
							PtHsf-A1c	ss.38159365	11157830	G	A	F51L	NON_SYNONYMOUS_CODING	r
							PtHsf-A1c	ss.38159366	11157838	T	G	P48Q	NON_SYNONYMOUS_CODING	r
							PtHsf-A1c	ss.38159367	11157861	G	C	L40	SYNONYMOUS_CODING	q
							PtHsf-A1c	ss.38159368	11157867	C	A	T38	SYNONYMOUS_CODING	q
							PtHsf-A1c	ss.38159369	11157878	G	T	I35L	NON_SYNONYMOUS_CODING	r
							PtHsf-A1c	ss.38159370	11157906	A	G	H25	SYNONYMOUS_CODING	q
							PtHsf-A1c	ss.38159371	11157919	A	G	S21L	NON_SYNONYMOUS_CODING	r
							PtHsf-A1c	ss.38159372	11157930	A	G	R17	SYNONYMOUS_CODING	q
							PtHsf-A1c	ss.38159373	11157967	C	T	Q5R	NON_SYNONYMOUS_CODING	r
							PtHsf-A1c	ss.38159374	11157980	C	T	K1E	NON_SYNONYMOUS_CODING	r
PtHsf-A2	Potri.006G226800	Chr06	23828297	23831778	3482		PtHsf-A2	ss.50225213	23829031	T	C		UTR_3_PRIME	d
							PtHsf-A2	ss.50225214	23829056	C	A		UTR_3_PRIME	d
							PtHsf-A2	ss.50225215	23829077	C	T		UTR_3_PRIME	d
							PtHsf-A2	ss.50225216	23829095	C	T		UTR_3_PRIME	d
							PtHsf-A2	ss.50225217	23829117	G	A		UTR_3_PRIME	d
							PtHsf-A2	ss.50225218	23829136	G	A		UTR_3_PRIME	d
							PtHsf-A2	ss.50225219	23829170	T	C		UTR_3_PRIME	d
							PtHsf-A2	ss.50225220	23829182	AGG	AG		UTR_3_PRIME	d
							PtHsf-A2	ss.50225221	23829226	A	G		UTR_3_PRIME	d
							PtHsf-A2	ss.50225222	23829269	G	A		UTR_3_PRIME	d
							PtHsf-A2	ss.50225223	23829274	C	T		UTR_3_PRIME	d
							PtHsf-A2	ss.50225224	23829277	G	A		UTR_3_PRIME	d
							PtHsf-A2	ss.50225225	23829279	A	G		UTR_3_PRIME	d
							PtHsf-A2	ss.50225226	23829298	G	T		UTR_3_PRIME	d
							PtHsf-A2	ss.50225227	23829306	T	A		UTR_3_PRIME	d
							PtHsf-A2	ss.50225228	23829390	A	T	I388F	NON_SYNONYMOUS_CODING	r
							PtHsf-A2	ss.50225229	23829405	A	G	R383W	NON_SYNONYMOUS_CODING	r
							PtHsf-A2	ss.50225230	23829407	G	A	F382S	NON_SYNONYMOUS_CODING	r
							PtHsf-A2	ss.50225231	23829422	T	C	R377H	NON_SYNONYMOUS_CODING	r
							PtHsf-A2	ss.50225232	23829470	T	G		INTRON	a
							PtHsf-A2	ss.50225233	23829483	A	T		INTRON	a
							PtHsf-A2	ss.50225234	23829496	A	G		INTRON	a
							PtHsf-A2	ss.50225235	23829521	A	T		INTRON	a
							PtHsf-A2	ss.50225236	23829532	T	A		INTRON	a
							PtHsf-A2	ss.50225237	23829539	A	G		INTRON	a
							PtHsf-A2	ss.50225238	23829542	CAG	CAGAG		INTRON	a
							PtHsf-A2	ss.50225239	23829554	G	T		INTRON	a
							PtHsf-A2	ss.50225240	23829599	C	A		INTRON	a
							PtHsf-A2	ss.50225241	23829625	CAAG	CAAGAAG		INTRON	a
							PtHsf-A2	ss.50225242	23829649	GAAAA	GAAA		INTRON	a
							PtHsf-A2	ss.50225243	23829715	G	A		INTRON	a
							PtHsf-A2	ss.50225244	23829716	T	C		INTRON	a
							PtHsf-A2	ss.50225245	23829754	A	C		INTRON	a
							PtHsf-A2	ss.50225246	23829883	T	C	V339	SYNONYMOUS_CODING	q
							PtHsf-A2	ss.50225247	23829884	C	A	V339G	NON_SYNONYMOUS_CODING	r
							PtHsf-A2	ss.50225248	23829885	T	C	V339M	NON_SYNONYMOUS_CODING	r
							PtHsf-A2	ss.50225249	23829906	G	C	G332R	NON_SYNONYMOUS_CODING	r
							PtHsf-A2	ss.50225250	23829970	G	A	G310	SYNONYMOUS_CODING	q
							PtHsf-A2	ss.50225251	23829987	G	C	D305H	NON_SYNONYMOUS_CODING	r
							PtHsf-A2	ss.50225252	23830054	T	C	T282	SYNONYMOUS_CODING	q
							PtHsf-A2	ss.50225253	23830143	T	G	Q253K	NON_SYNONYMOUS_CODING	r
							PtHsf-A2	ss.50225254	23830160	C	G	P247R	NON_SYNONYMOUS_CODING	r
							PtHsf-A2	ss.50225255	23830231	G	T	A223	SYNONYMOUS_CODING	q
							PtHsf-A2	ss.50225256	23830241	C	T	E220G	NON_SYNONYMOUS_CODING	r
							PtHsf-A2	ss.50225257	23830281	C	T	T207A	NON_SYNONYMOUS_CODING	r
							PtHsf-A2	ss.50225258	23830387	G	C	M171I	NON_SYNONYMOUS_CODING	r
							PtHsf-A2	ss.50225259	23830453	G	A	I149	SYNONYMOUS_CODING	q
							PtHsf-A2	ss.50225260	23830457	A	C	C148F	NON_SYNONYMOUS_CODING	r
							PtHsf-A2	ss.50225261	23830462	C	T	G146	SYNONYMOUS_CODING	q
							PtHsf-A2	ss.50225262	23830468	G	A	G144	SYNONYMOUS_CODING	q
							PtHsf-A2	ss.50225263	23830480	C	T	T140	SYNONYMOUS_CODING	q
							PtHsf-A2	ss.50225264	23830555	A	G	A115	SYNONYMOUS_CODING	q
							PtHsf-A2	ss.50225265	23830564	A	C	W112C	NON_SYNONYMOUS_CODING	r
							PtHsf-A2	ss.50225266	23830605	C	T		INTRON	a
							PtHsf-A2	ss.50225267	23830608	C	A		INTRON	a
							PtHsf-A2	ss.50225268	23830616	A	T		INTRON	a
							PtHsf-A2	ss.50225269	23830630	A	C		INTRON	a
							PtHsf-A2	ss.50225270	23830634	C	A		INTRON	a
							PtHsf-A2	ss.50225271	23830656	C	T		INTRON	a
							PtHsf-A2	ss.50225272	23830660	T	G		INTRON	a
							PtHsf-A2	ss.50225273	23830675	C	T		INTRON	a
							PtHsf-A2	ss.50225274	23830725	C	G		INTRON	a
							PtHsf-A2	ss.50225275	23830730	T	C		INTRON	a
							PtHsf-A2	ss.50225276	23830755	G	A		INTRON	a
							PtHsf-A2	ss.50225277	23830772	T	C		INTRON	a
							PtHsf-A2	ss.50225278	23830801	C	T		INTRON	a
							PtHsf-A2	ss.50225279	23830838	T	C		INTRON	a
							PtHsf-A2	ss.50225280	23830851	A	T		INTRON	a
							PtHsf-A2	ss.50225281	23830858	T	G		INTRON	a
							PtHsf-A2	ss.50225282	23830905	A	T		INTRON	a
							PtHsf-A2	ss.50225283	23830907	T	C		INTRON	a
							PtHsf-A2	ss.50225284	23830935	A	G		INTRON	a
							PtHsf-A2	ss.50225285	23830941	G	A		INTRON	a
							PtHsf-A2	ss.50225286	23830970	C	T		INTRON	a
							PtHsf-A2	ss.50225287	23831007	G	C		INTRON	a
							PtHsf-A2	ss.50225288	23831023	C	T		INTRON	a
							PtHsf-A2	ss.50225289	23831034	G	C		INTRON	a
							PtHsf-A2	ss.50225290	23831045	A	C		INTRON	a
							PtHsf-A2	ss.50225291	23831090	G	T		INTRON	a
							PtHsf-A2	ss.50225292	23831116	C	T		INTRON	a
							PtHsf-A2	ss.50225293	23831134	G	GA		INTRON	a
							PtHsf-A2	ss.50225294	23831182	A	C	S94I	NON_SYNONYMOUS_CODING	r
							PtHsf-A2	ss.50225295	23831193	G	A	S90	SYNONYMOUS_CODING	q
							PtHsf-A2	ss.50225296	23831226	C	A	S79	SYNONYMOUS_CODING	q
							PtHsf-A2	ss.50225297	23831232	T	C	K77	SYNONYMOUS_CODING	q
							PtHsf-A2	ss.50225298	23831298	T	A	P55	SYNONYMOUS_CODING	q
							PtHsf-A2	ss.50225299	23831382	G	A	S27	SYNONYMOUS_CODING	q
							PtHsf-A2	ss.50225300	23831397	G	A	S22	SYNONYMOUS_CODING	q
							PtHsf-A2	ss.50225301	23831470	T	G		START_GAINED	e
							PtHsf-A2	ss.50225302	23831476	G	C		UTR_5_PRIME	b
							PtHsf-A2	ss.50225303	23831487	G	A		UTR_5_PRIME	b
							PtHsf-A2	ss.50225304	23831490	C	T		UTR_5_PRIME	b
							PtHsf-A2	ss.50225305	23831498	C	A		START_GAINED	e
							PtHsf-A2	ss.50225306	23831514	T	C		UTR_5_PRIME	b
							PtHsf-A2	ss.50225307	23831538	C	T		UTR_5_PRIME	b
							PtHsf-A2	ss.50225308	23831553	G	T		UTR_5_PRIME	b
							PtHsf-A2	ss.50225309	23831561	T	G		UTR_5_PRIME	b
							PtHsf-A2	ss.50225310	23831570	C	A		START_GAINED	e
							PtHsf-A2	ss.50225311	23831589	C	G		UTR_5_PRIME	b
							PtHsf-A2	ss.50225312	23831597	T	C		UTR_5_PRIME	b
							PtHsf-A2	ss.50225313	23831602	T	G		UTR_5_PRIME	b
							PtHsf-A2	ss.50225314	23831603	T	C		UTR_5_PRIME	b
							PtHsf-A2	ss.50225315	23831604	G	C		UTR_5_PRIME	b
							PtHsf-A2	ss.50225316	23831611	A	T		UTR_5_PRIME	b
							PtHsf-A2	ss.50225317	23831613	G	T		UTR_5_PRIME	b
							PtHsf-A2	ss.50225318	23831621	A	G		UTR_5_PRIME	b
							PtHsf-A2	ss.50225319	23831628	A	G		UTR_5_PRIME	b
							PtHsf-A2	ss.50225320	23831635	A	G		UTR_5_PRIME	b
							PtHsf-A2	ss.50225321	23831636	G	A		UTR_5_PRIME	b
							PtHsf-A2	ss.50225322	23831637	GTGAGCTTGAGCTT	GTGAGCTT		UTR_5_PRIME	b
							PtHsf-A2	ss.50225323	23831649	C	G		UTR_5_PRIME	b
							PtHsf-A2	ss.50225324	23831664	G	A		UTR_5_PRIME	b
							PtHsf-A2	ss.50225325	23831712	G	T		UTR_5_PRIME	b
PtHsf-A3	Potri.006G115700	Chr06	9086041	9090556	4516		PtHsf-A3	ss.49126101	9086059	TT	TTCT		UTR_3_PRIME	d
							PtHsf-A3	ss.49126102	9086085	TC	T		INTRON	a
							PtHsf-A3	ss.49126103	9086092	ATTTTTTTTT	ATTTTTTTTTT		INTRON	a
							PtHsf-A3	ss.49126104	9086111	A	G		INTRON	a
							PtHsf-A3	ss.49126105	9086114	G	C		INTRON	a
							PtHsf-A3	ss.49126106	9086123	G	T		INTRON	a
							PtHsf-A3	ss.49126107	9086135	ATTTTTTTT	ATTTTTTTTT		INTRON	a
							PtHsf-A3	ss.49126108	9086157	A	G		INTRON	a
							PtHsf-A3	ss.49126109	9086160	T	G		INTRON	a
							PtHsf-A3	ss.49126110	9086164	A	G		INTRON	a
							PtHsf-A3	ss.49126111	9086168	T	C		INTRON	a
							PtHsf-A3	ss.49126112	9086170	A	G		INTRON	a
							PtHsf-A3	ss.49126113	9086178	T	C		INTRON	a
							PtHsf-A3	ss.49126114	9086179	T	C		INTRON	a
							PtHsf-A3	ss.49126115	9086180	A	G		INTRON	a
							PtHsf-A3	ss.49126116	9086181	T	C		INTRON	a
							PtHsf-A3	ss.49126117	9086185	GTTTTTTTT	GTTTTTTTTT		INTRON	a
							PtHsf-A3	ss.49126118	9086195	ATATGAT	AATGAT		INTRON	a
							PtHsf-A3	ss.49126119	9086204	A	C		INTRON	a
							PtHsf-A3	ss.49126120	9086208	G	A		INTRON	a
							PtHsf-A3	ss.49126121	9086229	G	T		INTRON	a
							PtHsf-A3	ss.49126122	9086241	A	G		INTRON	a
							PtHsf-A3	ss.49126123	9086247	A	G		INTRON	a
							PtHsf-A3	ss.49126124	9086262	T	C		INTRON	a
							PtHsf-A3	ss.49126125	9086272	A	G		INTRON	a
							PtHsf-A3	ss.49126126	9086279	G	A		INTRON	a
							PtHsf-A3	ss.49126127	9086283	C	T		INTRON	a
							PtHsf-A3	ss.49126128	9086284	A	G		INTRON	a
							PtHsf-A3	ss.49126129	9086295	A	C		INTRON	a
							PtHsf-A3	ss.49126130	9086296	A	G		INTRON	a
							PtHsf-A3	ss.49126131	9086297	C	T		INTRON	a
							PtHsf-A3	ss.49126132	9086304	A	C		INTRON	a
							PtHsf-A3	ss.49126133	9086305	A	T		INTRON	a
							PtHsf-A3	ss.49126134	9086306	A	G		INTRON	a
							PtHsf-A3	ss.49126135	9086309	A	G		INTRON	a
							PtHsf-A3	ss.49126136	9086318	T	A		INTRON	a
							PtHsf-A3	ss.49126137	9086319	A	G		INTRON	a
							PtHsf-A3	ss.49126138	9086331	G	A		INTRON	a
							PtHsf-A3	ss.49126139	9086332	T	C		INTRON	a
							PtHsf-A3	ss.49126140	9086336	GTTTTTTTTT	GTTTTTTTTTT		INTRON	a
							PtHsf-A3	ss.49126141	9086347	GTTTTT	GTTTT		INTRON	a
							PtHsf-A3	ss.49126142	9086353	C	T		INTRON	a
							PtHsf-A3	ss.49126143	9086357	T	G		INTRON	a
							PtHsf-A3	ss.49126144	9086362	C	T		INTRON	a
							PtHsf-A3	ss.49126145	9086363	T	C		INTRON	a
							PtHsf-A3	ss.49126146	9086364	T	C		INTRON	a
							PtHsf-A3	ss.49126147	9086366	A	T		INTRON	a
							PtHsf-A3	ss.49126148	9086367	C	A		INTRON	a
							PtHsf-A3	ss.49126149	9086373	A	G		INTRON	a
							PtHsf-A3	ss.49126150	9086379	A	G		INTRON	a
							PtHsf-A3	ss.49126151	9086380	T	TC		INTRON	a
							PtHsf-A3	ss.49126152	9086382	G	A		INTRON	a
							PtHsf-A3	ss.49126153	9086388	ATTTTTTT	ATTTTTT		INTRON	a
							PtHsf-A3	ss.49126154	9086402	G	A		INTRON	a
							PtHsf-A3	ss.49126155	9086404	C	G		INTRON	a
							PtHsf-A3	ss.49126156	9086405	T	C		INTRON	a
							PtHsf-A3	ss.49126157	9086407	A	G		INTRON	a
							PtHsf-A3	ss.49126158	9086408	G	A		INTRON	a
							PtHsf-A3	ss.49126159	9086447	T	C		INTRON	a
							PtHsf-A3	ss.49126160	9086450	ACT	AT		INTRON	a
							PtHsf-A3	ss.49126161	9086452	A	G		INTRON	a
							PtHsf-A3	ss.49126162	9086453	GTTTTTTTTT	GTTTTTTTT		INTRON	a
							PtHsf-A3	ss.49126163	9086476	GTTTTTTTTTT	GTTTTTTTTT		INTRON	a
							PtHsf-A3	ss.49126164	9086488	G	A		INTRON	a
							PtHsf-A3	ss.49126165	9086491	ATTTTTTTT	ATTTTTTT		INTRON	a
							PtHsf-A3	ss.49126166	9086499	C	CT		INTRON	a
							PtHsf-A3	ss.49126167	9086503	G	A		INTRON	a
							PtHsf-A3	ss.49126168	9086513	A	G		INTRON	a
							PtHsf-A3	ss.49126169	9086516	T	G		INTRON	a
							PtHsf-A3	ss.49126170	9086518	A	T		INTRON	a
							PtHsf-A3	ss.49126171	9086522	ATTTTT	ATTTTTT		INTRON	a
							PtHsf-A3	ss.49126172	9086537	A	G		INTRON	a
							PtHsf-A3	ss.49126173	9086543	T	G		INTRON	a
							PtHsf-A3	ss.49126174	9086555	A	C		INTRON	a
							PtHsf-A3	ss.49126175	9086559	T	G		INTRON	a
							PtHsf-A3	ss.49126176	9086568	T	C		INTRON	a
							PtHsf-A3	ss.49126177	9086574	T	C		INTRON	a
							PtHsf-A3	ss.49126178	9086577	A	G		INTRON	a
							PtHsf-A3	ss.49126179	9086586	G	A		INTRON	a
							PtHsf-A3	ss.49126180	9086587	C	T		INTRON	a
							PtHsf-A3	ss.49126181	9086590	C	T		INTRON	a
							PtHsf-A3	ss.49126182	9086594	G	A		INTRON	a
							PtHsf-A3	ss.49126183	9086599	T	C		INTRON	a
							PtHsf-A3	ss.49126184	9086613	G	A		INTRON	a
							PtHsf-A3	ss.49126185	9086621	T	C		INTRON	a
							PtHsf-A3	ss.49126186	9086626	A	G		INTRON	a
							PtHsf-A3	ss.49126187	9086628	A	G		INTRON	a
							PtHsf-A3	ss.49126188	9086638	G	A		INTRON	a
							PtHsf-A3	ss.49126189	9086640	G	GA		INTRON	a
							PtHsf-A3	ss.49126190	9086656	T	A		INTRON	a
							PtHsf-A3	ss.49126191	9086684	GAAC	GAC		INTRON	a
							PtHsf-A3	ss.49126192	9086704	A	G		INTRON	a
							PtHsf-A3	ss.49126193	9086724	T	A		INTRON	a
							PtHsf-A3	ss.49126194	9086730	C	T		INTRON	a
							PtHsf-A3	ss.49126195	9086732	CAAA	CAAAA		INTRON	a
							PtHsf-A3	ss.49126196	9086737	T	C		INTRON	a
							PtHsf-A3	ss.49126197	9086739	T	C		INTRON	a
							PtHsf-A3	ss.49126198	9086749	T	C		INTRON	a
							PtHsf-A3	ss.49126199	9086752	T	C		INTRON	a
							PtHsf-A3	ss.49126200	9086754	A	G		INTRON	a
							PtHsf-A3	ss.49126201	9086764	T	C		INTRON	a
							PtHsf-A3	ss.49126202	9086776	CTTTTTTTTTT	CTTTTTTTTT		INTRON	a
							PtHsf-A3	ss.49126203	9086789	GTTTTTTTTATTTTTTTTTT,GTTTTTTTTGTTTTTTTTTTT	GTTTTTTTTTT		INTRON	a
							PtHsf-A3	ss.49126204	9086808	G	A		INTRON	a
							PtHsf-A3	ss.49126205	9086811	C	T		INTRON	a
							PtHsf-A3	ss.49126206	9086812	A	C		INTRON	a
							PtHsf-A3	ss.49126207	9086817	A	G		INTRON	a
							PtHsf-A3	ss.49126208	9086818	ATTTTTTTTT	ATTTTTTTT		INTRON	a
							PtHsf-A3	ss.49126209	9086831	C	T		INTRON	a
							PtHsf-A3	ss.49126210	9086833	A	G		INTRON	a
							PtHsf-A3	ss.49126211	9086838	A	G		INTRON	a
							PtHsf-A3	ss.49126212	9086844	A	G		INTRON	a
							PtHsf-A3	ss.49126213	9086851	A	G		INTRON	a
							PtHsf-A3	ss.49126214	9086852	T	C		INTRON	a
							PtHsf-A3	ss.49126215	9086855	C	T		INTRON	a
							PtHsf-A3	ss.49126216	9086859	ATTTTTTTT	ATTTTTTTTT		INTRON	a
							PtHsf-A3	ss.49126217	9086877	T	C		INTRON	a
							PtHsf-A3	ss.49126218	9086879	T	C		INTRON	a
							PtHsf-A3	ss.49126219	9086880	T	C		INTRON	a
							PtHsf-A3	ss.49126220	9086883	A	G		INTRON	a
							PtHsf-A3	ss.49126221	9086888	A	G		INTRON	a
							PtHsf-A3	ss.49126222	9086894	A	G		INTRON	a
							PtHsf-A3	ss.49126223	9086903	C	T		INTRON	a
							PtHsf-A3	ss.49126224	9086909	ATTTTTT	ATTTTTTT		INTRON	a
							PtHsf-A3	ss.49126225	9086921	C	A		INTRON	a
							PtHsf-A3	ss.49126226	9086934	GTTTTTTTTTT	GTTTTTTTTTTT		INTRON	a
							PtHsf-A3	ss.49126227	9086959	G	A		INTRON	a
							PtHsf-A3	ss.49126228	9086983	A	G		INTRON	a
							PtHsf-A3	ss.49126229	9086984	T	C		INTRON	a
							PtHsf-A3	ss.49126230	9086990	T	C		INTRON	a
							PtHsf-A3	ss.49126231	9086995	G	A		INTRON	a
							PtHsf-A3	ss.49126232	9086996	G	A		INTRON	a
							PtHsf-A3	ss.49126233	9086997	A	G		INTRON	a
							PtHsf-A3	ss.49126234	9086998	A	G		INTRON	a
							PtHsf-A3	ss.49126235	9087007	A	G		INTRON	a
							PtHsf-A3	ss.49126236	9087025	T	C		INTRON	a
							PtHsf-A3	ss.49126237	9087037	T	C		INTRON	a
							PtHsf-A3	ss.49126238	9087040	T	C		INTRON	a
							PtHsf-A3	ss.49126239	9087042	G	A		INTRON	a
							PtHsf-A3	ss.49126240	9087055	T	C		INTRON	a
							PtHsf-A3	ss.49126241	9087083	A	T		INTRON	a
							PtHsf-A3	ss.49126242	9087084	A	G		INTRON	a
							PtHsf-A3	ss.49126243	9087111	GTCAATTA	G		INTRON	a
							PtHsf-A3	ss.49126244	9087115	A	C		INTRON	a
							PtHsf-A3	ss.49126245	9087119	A	G		INTRON	a
							PtHsf-A3	ss.49126246	9087125	C	T		INTRON	a
							PtHsf-A3	ss.49126247	9087126	T	C		INTRON	a
							PtHsf-A3	ss.49126248	9087131	A	G		INTRON	a
							PtHsf-A3	ss.49126249	9087132	T	G		INTRON	a
							PtHsf-A3	ss.49126250	9087146	T	C		INTRON	a
							PtHsf-A3	ss.49126251	9087150	A	T		INTRON	a
							PtHsf-A3	ss.49126252	9087163	GTTTTTTTTT	GTTTTTTTTTT		INTRON	a
							PtHsf-A3	ss.49126253	9087182	C	G		INTRON	a
							PtHsf-A3	ss.49126254	9087191	T	G		INTRON	a
							PtHsf-A3	ss.49126255	9087198	A	G		INTRON	a
							PtHsf-A3	ss.49126256	9087199	C	T		INTRON	a
							PtHsf-A3	ss.49126257	9087203	G	T		INTRON	a
							PtHsf-A3	ss.49126258	9087214	TC	TGC		INTRON	a
							PtHsf-A3	ss.49126259	9087224	C	T		INTRON	a
							PtHsf-A3	ss.49126260	9087229	A	G		INTRON	a
							PtHsf-A3	ss.49126261	9087235	T	C		INTRON	a
							PtHsf-A3	ss.49126262	9087249	A	G		INTRON	a
							PtHsf-A3	ss.49126263	9087253	G	A		INTRON	a
							PtHsf-A3	ss.49126264	9087254	T	C		INTRON	a
							PtHsf-A3	ss.49126265	9087256	C	T		INTRON	a
							PtHsf-A3	ss.49126266	9087262	A	C		INTRON	a
							PtHsf-A3	ss.49126267	9087273	G	A		INTRON	a
							PtHsf-A3	ss.49126268	9087276	T	C		INTRON	a
							PtHsf-A3	ss.49126269	9087278	C	T		INTRON	a
							PtHsf-A3	ss.49126270	9087287	A	G		INTRON	a
							PtHsf-A3	ss.49126271	9087307	GT	GTCTCT		INTRON	a
							PtHsf-A3	ss.49126272	9087321	A	G		INTRON	a
							PtHsf-A3	ss.49126273	9087326	T	C		INTRON	a
							PtHsf-A3	ss.49126274	9087335	T	C		INTRON	a
							PtHsf-A3	ss.49126275	9087344	T	C		INTRON	a
							PtHsf-A3	ss.49126276	9087346	G	A		INTRON	a
							PtHsf-A3	ss.49126277	9087351	A	G		INTRON	a
							PtHsf-A3	ss.49126278	9087360	A	G		INTRON	a
							PtHsf-A3	ss.49126279	9087361	T	C		INTRON	a
							PtHsf-A3	ss.49126280	9087363	T	C		INTRON	a
							PtHsf-A3	ss.49126281	9087364	T	C		INTRON	a
							PtHsf-A3	ss.49126282	9087371	T	C		INTRON	a
							PtHsf-A3	ss.49126283	9087381	T	C		INTRON	a
							PtHsf-A3	ss.49126284	9087392	C	T		INTRON	a
							PtHsf-A3	ss.49126285	9087395	G	A		INTRON	a
							PtHsf-A3	ss.49126286	9087396	T	C		INTRON	a
							PtHsf-A3	ss.49126287	9087397	A	G		INTRON	a
							PtHsf-A3	ss.49126288	9087400	G	A		INTRON	a
							PtHsf-A3	ss.49126289	9087404	T	C		INTRON	a
							PtHsf-A3	ss.49126290	9087406	T	C		INTRON	a
							PtHsf-A3	ss.49126291	9087415	T	C		INTRON	a
							PtHsf-A3	ss.49126292	9087417	T	C		INTRON	a
							PtHsf-A3	ss.49126293	9087423	A	G		INTRON	a
							PtHsf-A3	ss.49126294	9087424	A	G		INTRON	a
							PtHsf-A3	ss.49126295	9087432	G	A		INTRON	a
							PtHsf-A3	ss.49126296	9087441	G	A		INTRON	a
							PtHsf-A3	ss.49126297	9087443	C	T		INTRON	a
							PtHsf-A3	ss.49126298	9087448	A	G		INTRON	a
							PtHsf-A3	ss.49126299	9087452	T	C		INTRON	a
							PtHsf-A3	ss.49126300	9087453	G	A		INTRON	a
							PtHsf-A3	ss.49126301	9087454	T	C		INTRON	a
							PtHsf-A3	ss.49126302	9087455	A	G		INTRON	a
							PtHsf-A3	ss.49126303	9087456	G	C		INTRON	a
							PtHsf-A3	ss.49126304	9087457	A	G		INTRON	a
							PtHsf-A3	ss.49126305	9087463	G	A		INTRON	a
							PtHsf-A3	ss.49126306	9087468	CGTGTGTGA	C		INTRON	a
							PtHsf-A3	ss.49126307	9087470	TTGTGTGTGAAAG	TG		INTRON	a
							PtHsf-A3	ss.49126308	9087483	C	T		INTRON	a
							PtHsf-A3	ss.49126309	9087488	G	A		INTRON	a
							PtHsf-A3	ss.49126310	9087489	C	G		INTRON	a
							PtHsf-A3	ss.49126311	9087498	A	C		INTRON	a
							PtHsf-A3	ss.49126312	9087500	A	C		INTRON	a
							PtHsf-A3	ss.49126313	9087502	T	G		INTRON	a
							PtHsf-A3	ss.49126314	9087517	A	AGTTTATAC		INTRON	a
							PtHsf-A3	ss.49126315	9087530	A	G		INTRON	a
							PtHsf-A3	ss.49126316	9087555	G	A		INTRON	a
							PtHsf-A3	ss.49126317	9087570	G	A		INTRON	a
							PtHsf-A3	ss.49126318	9087577	AAT	A		INTRON	a
							PtHsf-A3	ss.49126319	9087578	A	G		INTRON	a
							PtHsf-A3	ss.49126320	9087579	A	T		INTRON	a
							PtHsf-A3	ss.49126321	9087593	G	A		INTRON	a
							PtHsf-A3	ss.49126322	9087607	C	T		INTRON	a
							PtHsf-A3	ss.49126323	9087617	T	C		INTRON	a
							PtHsf-A3	ss.49126324	9087625	C	T		INTRON	a
							PtHsf-A3	ss.49126325	9087631	G	C		INTRON	a
							PtHsf-A3	ss.49126326	9087632	G	T		INTRON	a
							PtHsf-A3	ss.49126327	9087638	C	T		INTRON	a
							PtHsf-A3	ss.49126328	9087641	C	T		INTRON	a
							PtHsf-A3	ss.49126329	9087655	G	A		INTRON	a
							PtHsf-A3	ss.49126330	9087660	ATTTTTTT	ATTTTTTTT		INTRON	a
							PtHsf-A3	ss.49126331	9087670	A	G		INTRON	a
							PtHsf-A3	ss.49126332	9087678	T	C		INTRON	a
							PtHsf-A3	ss.49126333	9087699	C	G		INTRON	a
							PtHsf-A3	ss.49126334	9087704	T	C		INTRON	a
							PtHsf-A3	ss.49126335	9087716	T	C		INTRON	a
							PtHsf-A3	ss.49126336	9087718	C	T		INTRON	a
							PtHsf-A3	ss.49126337	9087749	C	T		INTRON	a
							PtHsf-A3	ss.49126338	9087756	G	A		INTRON	a
							PtHsf-A3	ss.49126339	9087764	A	T		INTRON	a
							PtHsf-A3	ss.49126340	9087778	T	C		INTRON	a
							PtHsf-A3	ss.49126341	9087790	GTTGTGTAATTGTGT	GTTGTGT		INTRON	a
							PtHsf-A3	ss.49126342	9087821	TAAAA	TAAA		INTRON	a
							PtHsf-A3	ss.49126343	9087834	A	C		INTRON	a
							PtHsf-A3	ss.49126344	9087856	G	C		UTR_3_PRIME	d
							PtHsf-A3	ss.49126345	9087884	G	A		UTR_3_PRIME	d
							PtHsf-A3	ss.49126346	9087886	T	A		UTR_3_PRIME	d
							PtHsf-A3	ss.49126347	9087891	A	C		UTR_3_PRIME	d
							PtHsf-A3	ss.49126348	9087903	T	A		UTR_3_PRIME	d
							PtHsf-A3	ss.49126349	9087933	A	T		UTR_3_PRIME	d
							PtHsf-A3	ss.49126350	9088006	TGG	TG		UTR_3_PRIME	d
							PtHsf-A3	ss.49126351	9088026	AC	ACGC		UTR_3_PRIME	d
							PtHsf-A3	ss.49126352	9088031	T	C		UTR_3_PRIME	d
							PtHsf-A3	ss.49126353	9088035	G	A		UTR_3_PRIME	d
							PtHsf-A3	ss.49126354	9088038	C	A		UTR_3_PRIME	d
							PtHsf-A3	ss.49126355	9088039	C	G		UTR_3_PRIME	d
							PtHsf-A3	ss.49126356	9088063	C	T		UTR_3_PRIME	d
							PtHsf-A3	ss.49126357	9088106	A	T		UTR_3_PRIME	d
							PtHsf-A3	ss.49126358	9088120	T	G		UTR_3_PRIME	d
							PtHsf-A3	ss.49126359	9088125	T	C		UTR_3_PRIME	d
							PtHsf-A3	ss.49126360	9088137	G	A		UTR_3_PRIME	d
							PtHsf-A3	ss.49126361	9088145	T	C		UTR_3_PRIME	d
							PtHsf-A3	ss.49126362	9088148	T	G		UTR_3_PRIME	d
							PtHsf-A3	ss.49126363	9088158	T	G		UTR_3_PRIME	d
							PtHsf-A3	ss.49126364	9088161	T	G		UTR_3_PRIME	d
							PtHsf-A3	ss.49126365	9088172	A	G		UTR_3_PRIME	d
							PtHsf-A3	ss.49126366	9088224	ATT	AT		UTR_3_PRIME	d
							PtHsf-A3	ss.49126367	9088237	C	G		UTR_3_PRIME	d
							PtHsf-A3	ss.49126368	9088248	C	A		UTR_3_PRIME	d
							PtHsf-A3	ss.49126369	9088279	T	G		UTR_3_PRIME	d
							PtHsf-A3	ss.49126370	9088291	A	G		UTR_3_PRIME	d
							PtHsf-A3	ss.49126371	9088310	C	T		UTR_3_PRIME	d
							PtHsf-A3	ss.49126372	9088311	T	C		UTR_3_PRIME	d
							PtHsf-A3	ss.49126373	9088322	C	T		UTR_3_PRIME	d
							PtHsf-A3	ss.49126374	9088354	T	C		UTR_3_PRIME	d
							PtHsf-A3	ss.49126375	9088365	T	C		UTR_3_PRIME	d
							PtHsf-A3	ss.49126376	9088386	C	G		UTR_3_PRIME	d
							PtHsf-A3	ss.49126377	9088391	G	C		UTR_3_PRIME	d
							PtHsf-A3	ss.49126378	9088395	A	T		UTR_3_PRIME	d
							PtHsf-A3	ss.49126379	9088412	T	A	*445K	STOP_LOST	h
							PtHsf-A3	ss.49126380	9088418	T	C	D443N	NON_SYNONYMOUS_CODING	r
							PtHsf-A3	ss.49126381	9088421	CTTTTT	CTTTT	-440?	FRAME_SHIFT	i
							PtHsf-A3	ss.49126382	9088445	A	C	D434Y	NON_SYNONYMOUS_CODING	r
							PtHsf-A3	ss.49126383	9088446	A	G	S433	SYNONYMOUS_CODING	q
							PtHsf-A3	ss.49126384	9088458	A	G	P429	SYNONYMOUS_CODING	q
							PtHsf-A3	ss.49126385	9088459	C	G	P429R	NON_SYNONYMOUS_CODING	r
							PtHsf-A3	ss.49126386	9088503	C	T	A414	SYNONYMOUS_CODING	q
							PtHsf-A3	ss.49126387	9088577	C	A	F390V	NON_SYNONYMOUS_CODING	r
							PtHsf-A3	ss.49126388	9088592	A	G	P385S	NON_SYNONYMOUS_CODING	r
							PtHsf-A3	ss.49126389	9088646	T	C	V367I	NON_SYNONYMOUS_CODING	r
							PtHsf-A3	ss.49126390	9088680	T	G	S355	SYNONYMOUS_CODING	q
							PtHsf-A3	ss.49126391	9088710	T	C	G345	SYNONYMOUS_CODING	q
							PtHsf-A3	ss.49126392	9088726	G	A	F340S	NON_SYNONYMOUS_CODING	r
							PtHsf-A3	ss.49126393	9088733	A	C	V338F	NON_SYNONYMOUS_CODING	r
							PtHsf-A3	ss.49126394	9088755	C	A	N330K	NON_SYNONYMOUS_CODING	r
							PtHsf-A3	ss.49126395	9088776	A	C	K323N	NON_SYNONYMOUS_CODING	r
							PtHsf-A3	ss.49126396	9088782	C	T	K321	SYNONYMOUS_CODING	q
							PtHsf-A3	ss.49126397	9088790	C	T	K319E	NON_SYNONYMOUS_CODING	r
							PtHsf-A3	ss.49126398	9088794	G	A	D317	SYNONYMOUS_CODING	q
							PtHsf-A3	ss.49126399	9088802	C	A	F315V	NON_SYNONYMOUS_CODING	r
							PtHsf-A3	ss.49126400	9088808	C	T	M313V	NON_SYNONYMOUS_CODING	r
							PtHsf-A3	ss.49126401	9088844	C	T	K301E	NON_SYNONYMOUS_CODING	r
							PtHsf-A3	ss.49126402	9088859	G	C	G296R	NON_SYNONYMOUS_CODING	r
							PtHsf-A3	ss.49126403	9088861	C	A	L295W	NON_SYNONYMOUS_CODING	r
							PtHsf-A3	ss.49126404	9088862	C	A	L295V	NON_SYNONYMOUS_CODING	r
							PtHsf-A3	ss.49126405	9088917	A	C	M276I	NON_SYNONYMOUS_CODING	r
							PtHsf-A3	ss.49126406	9088927	T	C	S273N	NON_SYNONYMOUS_CODING	r
							PtHsf-A3	ss.49126407	9088961	C	G	L262V	NON_SYNONYMOUS_CODING	r
							PtHsf-A3	ss.49126408	9089001	T	C	P248	SYNONYMOUS_CODING	q
							PtHsf-A3	ss.49126409	9089030	C	T	R239G	NON_SYNONYMOUS_CODING	r
							PtHsf-A3	ss.49126410	9089057	T	G	Q230K	NON_SYNONYMOUS_CODING	r
							PtHsf-A3	ss.49126411	9089089	C	T	Q219R	NON_SYNONYMOUS_CODING	r
							PtHsf-A3	ss.49126412	9089091	A	G	H218	SYNONYMOUS_CODING	q
							PtHsf-A3	ss.49126413	9089150	C	G	Q199E	NON_SYNONYMOUS_CODING	r
							PtHsf-A3	ss.49126414	9089171	T	C	A192T	NON_SYNONYMOUS_CODING	r
							PtHsf-A3	ss.49126415	9089199	C	T	A182	SYNONYMOUS_CODING	q
							PtHsf-A3	ss.49126416	9089346	G	T	E133D	NON_SYNONYMOUS_CODING	r
							PtHsf-A3	ss.49126417	9089380	C	T	E122G	NON_SYNONYMOUS_CODING	r
							PtHsf-A3	ss.49126418	9089421	C	T	T108	SYNONYMOUS_CODING	q
							PtHsf-A3	ss.49126419	9089434	A	C	R104M	NON_SYNONYMOUS_CODING	r
							PtHsf-A3	ss.49126420	9089476	A	G	S90F	NON_SYNONYMOUS_CODING	r
							PtHsf-A3	ss.49126421	9089502	G	A	T81	SYNONYMOUS_CODING	q
							PtHsf-A3	ss.49126422	9089526	AATATAGCA	AA		INTRON	a
							PtHsf-A3	ss.49126423	9089554	C	T		INTRON	a
							PtHsf-A3	ss.49126424	9089563	A	G		INTRON	a
							PtHsf-A3	ss.49126425	9089600	A	G		INTRON	a
							PtHsf-A3	ss.49126426	9089603	C	T		INTRON	a
							PtHsf-A3	ss.49126427	9089606	G	T		INTRON	a
							PtHsf-A3	ss.49126428	9089613	GTG	GG		INTRON	a
							PtHsf-A3	ss.49126429	9089651	G	A		INTRON	a
							PtHsf-A3	ss.49126430	9089652	C	T		INTRON	a
							PtHsf-A3	ss.49126431	9089659	G	A		INTRON	a
							PtHsf-A3	ss.49126432	9089670	C	T		INTRON	a
							PtHsf-A3	ss.49126433	9089680	A	G		INTRON	a
							PtHsf-A3	ss.49126434	9089682	C	T		INTRON	a
							PtHsf-A3	ss.49126435	9089687	TACAAATTATAAATAAGA	TA		INTRON	a
							PtHsf-A3	ss.49126436	9089691	G	T		INTRON	a
							PtHsf-A3	ss.49126437	9089712	T	G		INTRON	a
							PtHsf-A3	ss.49126438	9089733	G	A		INTRON	a
							PtHsf-A3	ss.49126439	9089747	G	A		INTRON	a
							PtHsf-A3	ss.49126440	9089766	C	T		INTRON	a
							PtHsf-A3	ss.49126441	9089813	G	C		INTRON	a
							PtHsf-A3	ss.49126442	9089815	G	A		INTRON	a
							PtHsf-A3	ss.49126443	9089846	G	A		INTRON	a
							PtHsf-A3	ss.49126444	9089869	T	C		INTRON	a
							PtHsf-A3	ss.49126445	9089883	G	T		INTRON	a
							PtHsf-A3	ss.49126446	9089911	T	A		INTRON	a
							PtHsf-A3	ss.49126447	9089912	A	T		INTRON	a
							PtHsf-A3	ss.49126448	9089930	T	G		INTRON	a
							PtHsf-A3	ss.49126449	9089935	C	G		INTRON	a
							PtHsf-A3	ss.49126450	9089954	ACAGTAAGTCAGTAA	ACAGTAA		INTRON	a
							PtHsf-A3	ss.49126451	9090005	A	T		INTRON	a
							PtHsf-A3	ss.49126452	9090014	G	A		INTRON	a
							PtHsf-A3	ss.49126453	9090056	T	C		INTRON	a
							PtHsf-A3	ss.49126454	9090066	C	A		INTRON	a
							PtHsf-A3	ss.49126455	9090081	A	G		INTRON	a
							PtHsf-A3	ss.49126456	9090086	T	A		INTRON	a
							PtHsf-A3	ss.49126457	9090138	A	C		INTRON	a
							PtHsf-A3	ss.49126458	9090163	A	AC		INTRON	a
							PtHsf-A3	ss.49126459	9090171	T	C		INTRON	a
							PtHsf-A3	ss.49126460	9090209	C	T		INTRON	a
							PtHsf-A3	ss.49126461	9090233	GAAAAAAAAAAAA	GAAAAAAAAAA		INTRON	a
							PtHsf-A3	ss.49126462	9090260	A	T		INTRON	a
							PtHsf-A3	ss.49126463	9090275	CAGCAGGCAAA	CAA		INTRON	a
							PtHsf-A3	ss.49126464	9090288	C	G		INTRON	a
							PtHsf-A3	ss.49126465	9090347	C	T	Q70	SYNONYMOUS_CODING	q
							PtHsf-A3	ss.49126466	9090443	T	A	I38	SYNONYMOUS_CODING	q
							PtHsf-A3	ss.49126467	9090444	G	A	I38T	NON_SYNONYMOUS_CODING	r
							PtHsf-A3	ss.49126468	9090513	T	G	P15H	NON_SYNONYMOUS_CODING	r
							PtHsf-A3	ss.49126469	9090530	T	C	Q9	SYNONYMOUS_CODING	q
							PtHsf-A3	ss.49126470	9090540	G	A	V6A	NON_SYNONYMOUS_CODING	r
							PtHsf-A3	ss.49126471	9090547	A	G	P4S	NON_SYNONYMOUS_CODING	r
PtHsf-A4a	Potri.011G071700	Chr11	6828550	6830854	2305		PtHsf-A4a	ss.56081824	6828589	G	A		UTR_3_PRIME	d
							PtHsf-A4a	ss.56081825	6828612	C	A		UTR_3_PRIME	d
							PtHsf-A4a	ss.56081826	6828628	A	T		UTR_3_PRIME	d
							PtHsf-A4a	ss.56081827	6828641	A	C		UTR_3_PRIME	d
							PtHsf-A4a	ss.56081828	6828647	G	A		UTR_3_PRIME	d
							PtHsf-A4a	ss.56081829	6828682	A	C		UTR_3_PRIME	d
							PtHsf-A4a	ss.56081830	6828687	C	A		UTR_3_PRIME	d
							PtHsf-A4a	ss.56081831	6828748	GAGAGAGAGAGAGAGA	GATAGAGAGAGAGAGAGA		UTR_3_PRIME	d
							PtHsf-A4a	ss.56081832	6828769	AGTGTGT	AGTGT		UTR_3_PRIME	d
							PtHsf-A4a	ss.56081833	6828776	A	C		UTR_3_PRIME	d
							PtHsf-A4a	ss.56081834	6828806	C	A		UTR_3_PRIME	d
							PtHsf-A4a	ss.56081835	6828857	A	G	L393F	NON_SYNONYMOUS_CODING	r
							PtHsf-A4a	ss.56081836	6828861	C	A	N391K	NON_SYNONYMOUS_CODING	r
							PtHsf-A4a	ss.56081837	6828873	T	C	M387I	NON_SYNONYMOUS_CODING	r
							PtHsf-A4a	ss.56081838	6828960	C	T	A358	SYNONYMOUS_CODING	q
							PtHsf-A4a	ss.56081839	6829032	T	G	P334	SYNONYMOUS_CODING	q
							PtHsf-A4a	ss.56081840	6829048	G	A	L329P	NON_SYNONYMOUS_CODING	r
							PtHsf-A4a	ss.56081841	6829059	G	C	P325	SYNONYMOUS_CODING	q
							PtHsf-A4a	ss.56081842	6829068	G	A	P322	SYNONYMOUS_CODING	q
							PtHsf-A4a	ss.56081843	6829117	T	G	P306H	NON_SYNONYMOUS_CODING	r
							PtHsf-A4a	ss.56081844	6829140	T	A	N298K	NON_SYNONYMOUS_CODING	r
							PtHsf-A4a	ss.56081845	6829166	T	G	P290T	NON_SYNONYMOUS_CODING	r
							PtHsf-A4a	ss.56081846	6829219	G	T	N272T	NON_SYNONYMOUS_CODING	r
							PtHsf-A4a	ss.56081847	6829275	CAACTGCTC	CAACTGCTCAAACTGCTC	EQF248-	CODON_DELETION	k
							PtHsf-A4a	ss.56081848	6829312	T	G	S241Y	NON_SYNONYMOUS_CODING	r
							PtHsf-A4a	ss.56081849	6829320	A	G	D238	SYNONYMOUS_CODING	q
							PtHsf-A4a	ss.56081850	6829362	GTTATTAT	GTTAT	-223I	CODON_INSERTION	j
							PtHsf-A4a	ss.56081851	6829422	T	A	D204E	NON_SYNONYMOUS_CODING	r
							PtHsf-A4a	ss.56081852	6829425	A	G	R203	SYNONYMOUS_CODING	q
							PtHsf-A4a	ss.56081853	6829450	C	T	N195S	NON_SYNONYMOUS_CODING	r
							PtHsf-A4a	ss.56081854	6829461	C	A	G191	SYNONYMOUS_CODING	q
							PtHsf-A4a	ss.56081855	6829475	T	A	L187M	NON_SYNONYMOUS_CODING	r
							PtHsf-A4a	ss.56081856	6829479	A	T	R185	SYNONYMOUS_CODING	q
							PtHsf-A4a	ss.56081857	6829480	G	C	R185P	NON_SYNONYMOUS_CODING	r
							PtHsf-A4a	ss.56081858	6829506	T	C	Q176	SYNONYMOUS_CODING	q
							PtHsf-A4a	ss.56081859	6829607	A	C	A143S	NON_SYNONYMOUS_CODING	r
							PtHsf-A4a	ss.56081860	6829620	A	T	K138N	NON_SYNONYMOUS_CODING	r
							PtHsf-A4a	ss.56081861	6829640	T	C	D132N	NON_SYNONYMOUS_CODING	r
							PtHsf-A4a	ss.56081862	6829647	G	A	S129	SYNONYMOUS_CODING	q
							PtHsf-A4a	ss.56081863	6829648	A	C	S129I	NON_SYNONYMOUS_CODING	r
							PtHsf-A4a	ss.56081864	6829649	C	T	S129G	NON_SYNONYMOUS_CODING	r
							PtHsf-A4a	ss.56081865	6829832	T	A		INTRON	a
							PtHsf-A4a	ss.56081866	6829836	TTTCAATTCAA	TTTCAATTCAATTCAA		INTRON	a
							PtHsf-A4a	ss.56081867	6829892	T	A		INTRON	a
							PtHsf-A4a	ss.56081868	6829911	AAAACAA	AAAACAAGAGAAACAA		INTRON	a
							PtHsf-A4a	ss.56081869	6829934	A	T		INTRON	a
							PtHsf-A4a	ss.56081870	6830025	T	G	P45T	NON_SYNONYMOUS_CODING	r
							PtHsf-A4a	ss.56081871	6830049	A	T	N37Y	NON_SYNONYMOUS_CODING	r
							PtHsf-A4a	ss.56081872	6830110	C	T	A16	SYNONYMOUS_CODING	q
							PtHsf-A4a	ss.56081873	6830127	A	G	L11	SYNONYMOUS_CODING	q
							PtHsf-A4a	ss.56081874	6830177	A	C		UTR_5_PRIME	b
							PtHsf-A4a	ss.56081875	6830187	G	A		START_GAINED	e
							PtHsf-A4a	ss.56081876	6830192	T	A		UTR_5_PRIME	b
							PtHsf-A4a	ss.56081877	6830194	A	C		START_GAINED	e
							PtHsf-A4a	ss.56081878	6830207	C	A		START_GAINED	e
							PtHsf-A4a	ss.56081879	6830213	C	A		UTR_5_PRIME	b
							PtHsf-A4a	ss.56081880	6830232	G	T		UTR_5_PRIME	b
							PtHsf-A4a	ss.56081881	6830249	A	C		UTR_5_PRIME	b
							PtHsf-A4a	ss.56081882	6830255	A	C		UTR_5_PRIME	b
							PtHsf-A4a	ss.56081883	6830269	G	A		UTR_5_PRIME	b
							PtHsf-A4a	ss.56081884	6830282	C	T		UTR_5_PRIME	b
							PtHsf-A4a	ss.56081885	6830331	ATC	ATCCTTC		UTR_5_PRIME	b
							PtHsf-A4a	ss.56081886	6830354	GAAAAAAAAA	GAAAAAAAAAA		UTR_5_PRIME	b
							PtHsf-A4a	ss.56081887	6830365	C	T		UTR_5_PRIME	b
							PtHsf-A4a	ss.56081888	6830366	A	C		UTR_5_PRIME	b
							PtHsf-A4a	ss.56081889	6830388	G	A		UTR_5_PRIME	b
							PtHsf-A4a	ss.56081890	6830395	C	G		UTR_5_PRIME	b
							PtHsf-A4a	ss.56081891	6830403	T	G		UTR_5_PRIME	b
							PtHsf-A4a	ss.56081892	6830422	A	G		UTR_5_PRIME	b
							PtHsf-A4a	ss.56081893	6830427	G	C		UTR_5_PRIME	b
							PtHsf-A4a	ss.56081894	6830440	G	A		UTR_5_PRIME	b
							PtHsf-A4a	ss.56081895	6830444	G	A		UTR_5_PRIME	b
							PtHsf-A4a	ss.56081896	6830469	A	G		UTR_5_PRIME	b
							PtHsf-A4a	ss.56081897	6830490	G	A		UTR_5_PRIME	b
							PtHsf-A4a	ss.56081898	6830506	T	TG		UTR_5_PRIME	b
							PtHsf-A4a	ss.56081899	6830515	C	T		UTR_5_PRIME	b
							PtHsf-A4a	ss.56081900	6830526	G	A		UTR_5_PRIME	b
							PtHsf-A4a	ss.56081901	6830536	A	AG		UTR_5_PRIME	b
							PtHsf-A4a	ss.56081902	6830540	A	AG		UTR_5_PRIME	b
							PtHsf-A4a	ss.56081903	6830545	A	G		UTR_5_PRIME	b
							PtHsf-A4a	ss.56081904	6830593	A	C		UTR_5_PRIME	b
							PtHsf-A4a	ss.56081905	6830620	G	T		START_GAINED	e
							PtHsf-A4a	ss.56081906	6830645	C	A		UTR_5_PRIME	b
							PtHsf-A4a	ss.56081907	6830658	A	G		UTR_5_PRIME	b
							PtHsf-A4a	ss.56081908	6830660	G	A		UTR_5_PRIME	b
							PtHsf-A4a	ss.56081909	6830672	A	G		START_GAINED	e
							PtHsf-A4a	ss.56081910	6830679	C	A		UTR_5_PRIME	b
							PtHsf-A4a	ss.56081911	6830686	T	C		UTR_5_PRIME	b
							PtHsf-A4a	ss.56081912	6830688	A	G		UTR_5_PRIME	b
							PtHsf-A4a	ss.56081913	6830724	T	A		START_GAINED	e
							PtHsf-A4a	ss.56081914	6830725	ACT	AT		UTR_5_PRIME	b
							PtHsf-A4a	ss.56081915	6830728	A	C		UTR_5_PRIME	b
							PtHsf-A4a	ss.56081916	6830731	C	T		UTR_5_PRIME	b
							PtHsf-A4a	ss.56081917	6830732	T	C		UTR_5_PRIME	b
							PtHsf-A4a	ss.56081918	6830737	C	T		UTR_5_PRIME	b
							PtHsf-A4a	ss.56081919	6830745	C	T		UTR_5_PRIME	b
							PtHsf-A4a	ss.56081920	6830756	T	G		UTR_5_PRIME	b
							PtHsf-A4a	ss.56081921	6830785	GTTTTTTTTTT,GTTTTTTTTTTTTTTTTTTTTTTTT	GTTTTTTTTTTTTTTTT		UTR_5_PRIME	b
							PtHsf-A4a	ss.56081922	6830803	TTTATC	TTC		UTR_5_PRIME	b
							PtHsf-A4a	ss.56081923	6830813	A	G		UTR_5_PRIME	b
							PtHsf-A4a	ss.56081924	6830837	T	A		UTR_5_PRIME	b
							PtHsf-A4a	ss.56081925	6830845	T	C		UTR_5_PRIME	b
							PtHsf-A4a	ss.56081926	6830848	T	A		UTR_5_PRIME	b
PtHsf-A4b	Potri.014G141400	Chr14	10765224	10768161	2938		PtHsf-A4b	ss.60138119	10765223	ATTTTTTTTT	ATTTTTT		UTR_3_PRIME	d
							PtHsf-A4b	ss.60138120	10765237	G	A		UTR_3_PRIME	d
							PtHsf-A4b	ss.60138121	10765245	G	T		UTR_3_PRIME	d
							PtHsf-A4b	ss.60138122	10765253	A	T		UTR_3_PRIME	d
							PtHsf-A4b	ss.60138123	10765281	C	G		UTR_3_PRIME	d
							PtHsf-A4b	ss.60138124	10765295	C	T		UTR_3_PRIME	d
							PtHsf-A4b	ss.60138125	10765301	ATT	ATTT		UTR_3_PRIME	d
							PtHsf-A4b	ss.60138126	10765327	T	G		UTR_3_PRIME	d
							PtHsf-A4b	ss.60138127	10765373	T	A		UTR_3_PRIME	d
							PtHsf-A4b	ss.60138128	10765375	A	G		UTR_3_PRIME	d
							PtHsf-A4b	ss.60138129	10765379	C	A		UTR_3_PRIME	d
							PtHsf-A4b	ss.60138130	10765423	C	T		UTR_3_PRIME	d
							PtHsf-A4b	ss.60138131	10765437	G	A		UTR_3_PRIME	d
							PtHsf-A4b	ss.60138132	10765440	C	T		UTR_3_PRIME	d
							PtHsf-A4b	ss.60138133	10765449	A	T		UTR_3_PRIME	d
							PtHsf-A4b	ss.60138134	10765451	C	T		UTR_3_PRIME	d
							PtHsf-A4b	ss.60138135	10765484	T	C		UTR_3_PRIME	d
							PtHsf-A4b	ss.60138136	10765493	G	C		UTR_3_PRIME	d
							PtHsf-A4b	ss.60138137	10765525	C	T	T439	SYNONYMOUS_CODING	q
							PtHsf-A4b	ss.60138138	10765533	C	T	I437V	NON_SYNONYMOUS_CODING	r
							PtHsf-A4b	ss.60138139	10765583	G	GATCTCT	ERS418A	CODON_CHANGE_PLUS_CODON_DELETION	l
							PtHsf-A4b	ss.60138140	10765600	T	C	P414	SYNONYMOUS_CODING	q
							PtHsf-A4b	ss.60138141	10765601	T	G	P414Q	NON_SYNONYMOUS_CODING	r
							PtHsf-A4b	ss.60138142	10765644	C	T	T400A	NON_SYNONYMOUS_CODING	r
							PtHsf-A4b	ss.60138143	10765645	C	T	R399	SYNONYMOUS_CODING	q
							PtHsf-A4b	ss.60138144	10765665	T	C	G393R	NON_SYNONYMOUS_CODING	r
							PtHsf-A4b	ss.60138145	10765672	G	C	P390	SYNONYMOUS_CODING	q
							PtHsf-A4b	ss.60138146	10765746	C	T	M366V	NON_SYNONYMOUS_CODING	r
							PtHsf-A4b	ss.60138147	10765760	A	G	A361V	NON_SYNONYMOUS_CODING	r
							PtHsf-A4b	ss.60138148	10765800	C	A	C348G	NON_SYNONYMOUS_CODING	r
							PtHsf-A4b	ss.60138149	10765811	G	A	L344S	NON_SYNONYMOUS_CODING	r
							PtHsf-A4b	ss.60138150	10765858	A	T	T328	SYNONYMOUS_CODING	q
							PtHsf-A4b	ss.60138151	10765860	C	T	T328A	NON_SYNONYMOUS_CODING	r
							PtHsf-A4b	ss.60138152	10765900	A	T	S314	SYNONYMOUS_CODING	q
							PtHsf-A4b	ss.60138153	10765903	C	T	S313	SYNONYMOUS_CODING	q
							PtHsf-A4b	ss.60138154	10765907	G	C	R312P	NON_SYNONYMOUS_CODING	r
							PtHsf-A4b	ss.60138155	10765993	T	A	I283	SYNONYMOUS_CODING	q
							PtHsf-A4b	ss.60138156	10765996	T	G	V282	SYNONYMOUS_CODING	q
							PtHsf-A4b	ss.60138157	10766018	G	A	V275A	NON_SYNONYMOUS_CODING	r
							PtHsf-A4b	ss.60138158	10766033	G	A	V270A	NON_SYNONYMOUS_CODING	r
							PtHsf-A4b	ss.60138159	10766178	TCTCCTCCTC	TCTCCTC	K219KR	CODON_CHANGE_PLUS_CODON_INSERTION	m
							PtHsf-A4b	ss.60138160	10766194	A	G	G216	SYNONYMOUS_CODING	q
							PtHsf-A4b	ss.60138161	10766226	G	T	R206	SYNONYMOUS_CODING	q
							PtHsf-A4b	ss.60138162	10766245	T	A	S199	SYNONYMOUS_CODING	q
							PtHsf-A4b	ss.60138163	10766248	T	C	Q198	SYNONYMOUS_CODING	q
							PtHsf-A4b	ss.60138164	10766279	C	T	K188R	NON_SYNONYMOUS_CODING	r
							PtHsf-A4b	ss.60138165	10766294	G	C	G183A	NON_SYNONYMOUS_CODING	r
							PtHsf-A4b	ss.60138166	10766295	A	C	G183C	NON_SYNONYMOUS_CODING	r
							PtHsf-A4b	ss.60138167	10766333	G	C	S170T	NON_SYNONYMOUS_CODING	r
							PtHsf-A4b	ss.60138168	10766359	A	G	I161	SYNONYMOUS_CODING	q
							PtHsf-A4b	ss.60138169	10766377	T	C	Q155	SYNONYMOUS_CODING	q
							PtHsf-A4b	ss.60138170	10766392	A	G	N150	SYNONYMOUS_CODING	q
							PtHsf-A4b	ss.60138171	10766399	C	T	Q148R	NON_SYNONYMOUS_CODING	r
							PtHsf-A4b	ss.60138172	10766416	C	T	E142	SYNONYMOUS_CODING	q
							PtHsf-A4b	ss.60138173	10766449	A	C	K131N	NON_SYNONYMOUS_CODING	r
							PtHsf-A4b	ss.60138174	10766450	C	T	K131R	NON_SYNONYMOUS_CODING	r
							PtHsf-A4b	ss.60138175	10766470	A	T	T124	SYNONYMOUS_CODING	q
							PtHsf-A4b	ss.60138176	10766524	G	T	P106	SYNONYMOUS_CODING	q
							PtHsf-A4b	ss.60138177	10766530	G	C	R104	SYNONYMOUS_CODING	q
							PtHsf-A4b	ss.60138178	10766553	G	T	I97L	NON_SYNONYMOUS_CODING	r
							PtHsf-A4b	ss.60138179	10766584	G	A	G86	SYNONYMOUS_CODING	q
							PtHsf-A4b	ss.60138180	10766596	A	C	Q82H	NON_SYNONYMOUS_CODING	r
							PtHsf-A4b	ss.60138181	10766629	CCACACA	CCACA		INTRON	a
							PtHsf-A4b	ss.60138182	10766646	T	G		INTRON	a
							PtHsf-A4b	ss.60138183	10766658	C	G		INTRON	a
							PtHsf-A4b	ss.60138184	10766665	T	A		INTRON	a
							PtHsf-A4b	ss.60138185	10766670	A	C		INTRON	a
							PtHsf-A4b	ss.60138186	10766687	A	T		INTRON	a
							PtHsf-A4b	ss.60138187	10766694	C	A		INTRON	a
							PtHsf-A4b	ss.60138188	10766718	T	A		INTRON	a
							PtHsf-A4b	ss.60138189	10766720	A	T		INTRON	a
							PtHsf-A4b	ss.60138190	10766755	T	A		INTRON	a
							PtHsf-A4b	ss.60138191	10766758	G	C		INTRON	a
							PtHsf-A4b	ss.60138192	10766769	T	C		INTRON	a
							PtHsf-A4b	ss.60138193	10766776	C	T		INTRON	a
							PtHsf-A4b	ss.60138194	10766788	T	A		INTRON	a
							PtHsf-A4b	ss.60138195	10766827	T	C		INTRON	a
							PtHsf-A4b	ss.60138196	10766830	A	C		INTRON	a
							PtHsf-A4b	ss.60138197	10766831	T	A		INTRON	a
							PtHsf-A4b	ss.60138198	10766837	C	A		INTRON	a
							PtHsf-A4b	ss.60138199	10766854	C	A		INTRON	a
							PtHsf-A4b	ss.60138200	10766870	G	A		INTRON	a
							PtHsf-A4b	ss.60138201	10766905	C	A		INTRON	a
							PtHsf-A4b	ss.60138202	10766907	TCA	TCACA		INTRON	a
							PtHsf-A4b	ss.60138203	10766925	CA	CAGAA		INTRON	a
							PtHsf-A4b	ss.60138204	10766967	G	T		INTRON	a
							PtHsf-A4b	ss.60138205	10766971	C	G		INTRON	a
							PtHsf-A4b	ss.60138206	10767002	T	C		INTRON	a
							PtHsf-A4b	ss.60138207	10767007	T	A		INTRON	a
							PtHsf-A4b	ss.60138208	10767021	G	A		INTRON	a
							PtHsf-A4b	ss.60138209	10767038	A	T		INTRON	a
							PtHsf-A4b	ss.60138210	10767041	T	A		INTRON	a
							PtHsf-A4b	ss.60138211	10767064	G	A		INTRON	a
							PtHsf-A4b	ss.60138212	10767076	CAAAAAAAAA	CAAAAAAAA		INTRON	a
							PtHsf-A4b	ss.60138213	10767105	T	A		INTRON	a
							PtHsf-A4b	ss.60138214	10767132	T	A		INTRON	a
							PtHsf-A4b	ss.60138215	10767183	C	T		INTRON	a
							PtHsf-A4b	ss.60138216	10767213	G	A		INTRON	a
							PtHsf-A4b	ss.60138217	10767230	G	A		INTRON	a
							PtHsf-A4b	ss.60138218	10767272	G	A	S65	SYNONYMOUS_CODING	q
							PtHsf-A4b	ss.60138219	10767386	T	C	L27	SYNONYMOUS_CODING	q
							PtHsf-A4b	ss.60138220	10767449	C	A	S6R	NON_SYNONYMOUS_CODING	r
							PtHsf-A4b	ss.60138221	10767468	G	A		UTR_5_PRIME	b
							PtHsf-A4b	ss.60138222	10767480	G	T		UTR_5_PRIME	b
							PtHsf-A4b	ss.60138223	10767500	CAAA	CAAAA		UTR_5_PRIME	b
							PtHsf-A4b	ss.60138224	10767510	G	T		UTR_5_PRIME	b
							PtHsf-A4b	ss.60138225	10767520	T	C		UTR_5_PRIME	b
							PtHsf-A4b	ss.60138226	10767577	G	A		UTR_5_PRIME	b
							PtHsf-A4b	ss.60138227	10767582	A	C		START_GAINED	e
							PtHsf-A4b	ss.60138228	10767621	G	A		START_GAINED	e
							PtHsf-A4b	ss.60138229	10767630	A	G		UTR_5_PRIME	b
							PtHsf-A4b	ss.60138230	10767638	A	C		START_GAINED	e
							PtHsf-A4b	ss.60138231	10767662	G	C		UTR_5_PRIME	b
							PtHsf-A4b	ss.60138232	10767682	T	A		UTR_5_PRIME	b
							PtHsf-A4b	ss.60138233	10767685	C	T		UTR_5_PRIME	b
							PtHsf-A4b	ss.60138234	10767716	T	G		UTR_5_PRIME	b
							PtHsf-A4b	ss.60138235	10767736	GTTTTTTT	GTTTTTT		UTR_5_PRIME	b
							PtHsf-A4b	ss.60138236	10767758	G	A		UTR_5_PRIME	b
							PtHsf-A4b	ss.60138237	10767778	G	A		UTR_5_PRIME	b
							PtHsf-A4b	ss.60138238	10767795	A	G		UTR_5_PRIME	b
							PtHsf-A4b	ss.60138239	10767855	GAC	GC		UTR_5_PRIME	b
							PtHsf-A4b	ss.60138240	10767868	GAA	GAAA		UTR_5_PRIME	b
							PtHsf-A4b	ss.60138241	10767874	C	A		UTR_5_PRIME	b
							PtHsf-A4b	ss.60138242	10767883	C	T		UTR_5_PRIME	b
							PtHsf-A4b	ss.60138243	10767887	T	C		UTR_5_PRIME	b
							PtHsf-A4b	ss.60138244	10767893	A	G		UTR_5_PRIME	b
							PtHsf-A4b	ss.60138245	10767914	CTTGCCAGTTGCCA	CTTGCCA		UTR_5_PRIME	b
							PtHsf-A4b	ss.60138246	10767949	T	G		UTR_5_PRIME	b
							PtHsf-A4b	ss.60138247	10767973	A	T		UTR_5_PRIME	b
							PtHsf-A4b	ss.60138248	10767999	TT	TTGT		UTR_5_PRIME	b
							PtHsf-A4b	ss.60138249	10768008	TACACACACA	TACACACACACA		UTR_5_PRIME	b
							PtHsf-A4b	ss.60138250	10768020	G	A		START_GAINED	e
							PtHsf-A4b	ss.60138251	10768048	T	A		UTR_5_PRIME	b
							PtHsf-A4b	ss.60138252	10768049	G	C		START_GAINED	e
							PtHsf-A4b	ss.60138253	10768080	A	T		START_GAINED	e
							PtHsf-A4b	ss.60138254	10768093	C	A		START_GAINED	e
							PtHsf-A4b	ss.60138255	10768117	C	T		UTR_5_PRIME	b
PtHsf-A4c	Potri.004G062300	Chr04	5144445	5146780	2336		PtHsf-A4c	ss.45155663	5144465	A	G		UTR_3_PRIME	d
							PtHsf-A4c	ss.45155664	5144474	ATTT	A		UTR_3_PRIME	d
							PtHsf-A4c	ss.45155665	5144481	A	G		UTR_3_PRIME	d
							PtHsf-A4c	ss.45155666	5144506	A	C		UTR_3_PRIME	d
							PtHsf-A4c	ss.45155667	5144525	T	C		UTR_3_PRIME	d
							PtHsf-A4c	ss.45155668	5144549	CA	CAA		UTR_3_PRIME	d
							PtHsf-A4c	ss.45155669	5144586	T	C		UTR_3_PRIME	d
							PtHsf-A4c	ss.45155670	5144601	C	A		UTR_3_PRIME	d
							PtHsf-A4c	ss.45155671	5144604	T	A		UTR_3_PRIME	d
							PtHsf-A4c	ss.45155672	5144636	G	T		UTR_3_PRIME	d
							PtHsf-A4c	ss.45155673	5144693	G	A		UTR_3_PRIME	d
							PtHsf-A4c	ss.45155674	5144728	A	C		UTR_3_PRIME	d
							PtHsf-A4c	ss.45155675	5144777	G	A		UTR_3_PRIME	d
							PtHsf-A4c	ss.45155676	5144836	G	A		UTR_3_PRIME	d
							PtHsf-A4c	ss.45155677	5144888	A	G		UTR_3_PRIME	d
							PtHsf-A4c	ss.45155678	5144895	A	T		UTR_3_PRIME	d
							PtHsf-A4c	ss.45155679	5144921	G	A	P403	SYNONYMOUS_CODING	q
							PtHsf-A4c	ss.45155680	5144978	G	A	F384	SYNONYMOUS_CODING	q
							PtHsf-A4c	ss.45155681	5144981	C	T	K383	SYNONYMOUS_CODING	q
							PtHsf-A4c	ss.45155682	5145002	G	T	I376	SYNONYMOUS_CODING	q
							PtHsf-A4c	ss.45155683	5145100	G	C	V344L	NON_SYNONYMOUS_CODING	r
							PtHsf-A4c	ss.45155684	5145201	A	T	D310V	NON_SYNONYMOUS_CODING	r
							PtHsf-A4c	ss.45155685	5145229	A	C	D301Y	NON_SYNONYMOUS_CODING	r
							PtHsf-A4c	ss.45155686	5145232	G	A	F300L	NON_SYNONYMOUS_CODING	r
							PtHsf-A4c	ss.45155687	5145236	A	G	L298	SYNONYMOUS_CODING	q
							PtHsf-A4c	ss.45155688	5145239	T	C	Q297	SYNONYMOUS_CODING	q
							PtHsf-A4c	ss.45155689	5145246	A	C	C295F	NON_SYNONYMOUS_CODING	r
							PtHsf-A4c	ss.45155690	5145280	C	A	S284A	NON_SYNONYMOUS_CODING	r
							PtHsf-A4c	ss.45155691	5145302	G	A	T276	SYNONYMOUS_CODING	q
							PtHsf-A4c	ss.45155692	5145304	C	T	T276A	NON_SYNONYMOUS_CODING	r
							PtHsf-A4c	ss.45155693	5145316	A	G	H272Y	NON_SYNONYMOUS_CODING	r
							PtHsf-A4c	ss.45155694	5145371	T	C	Q253	SYNONYMOUS_CODING	q
							PtHsf-A4c	ss.45155695	5145374	A	C	E252D	NON_SYNONYMOUS_CODING	r
							PtHsf-A4c	ss.45155696	5145505	A	G	L209	SYNONYMOUS_CODING	q
							PtHsf-A4c	ss.45155697	5145540	C	A	M197R	NON_SYNONYMOUS_CODING	r
							PtHsf-A4c	ss.45155698	5145554	G	A	L192	SYNONYMOUS_CODING	q
							PtHsf-A4c	ss.45155699	5145571	A	T	M187L	NON_SYNONYMOUS_CODING	r
							PtHsf-A4c	ss.45155700	5145572	T	C	V186	SYNONYMOUS_CODING	q
							PtHsf-A4c	ss.45155701	5145596	G	A	T178	SYNONYMOUS_CODING	q
							PtHsf-A4c	ss.45155702	5145602	C	T	Q176	SYNONYMOUS_CODING	q
							PtHsf-A4c	ss.45155703	5145713	C	A	R139	SYNONYMOUS_CODING	q
							PtHsf-A4c	ss.45155704	5145753	C	T	E126G	NON_SYNONYMOUS_CODING	r
							PtHsf-A4c	ss.45155705	5145945	TAAAAAA	TAAAAAAA		INTRON	a
							PtHsf-A4c	ss.45155706	5145961	A	G		INTRON	a
							PtHsf-A4c	ss.45155707	5145976	GACACACA	GACACACACA		INTRON	a
							PtHsf-A4c	ss.45155708	5145987	ACACAACCACAACCACA	ACACAACCACA		INTRON	a
							PtHsf-A4c	ss.45155709	5146006	C	A		INTRON	a
							PtHsf-A4c	ss.45155710	5146013	C	A		INTRON	a
							PtHsf-A4c	ss.45155711	5146094	A	G	F65	SYNONYMOUS_CODING	q
							PtHsf-A4c	ss.45155712	5146106	A	G	N61	SYNONYMOUS_CODING	q
							PtHsf-A4c	ss.45155713	5146166	G	A	T41	SYNONYMOUS_CODING	q
							PtHsf-A4c	ss.45155714	5146182	G	C	S36T	NON_SYNONYMOUS_CODING	r
							PtHsf-A4c	ss.45155715	5146185	G	T	Q35P	NON_SYNONYMOUS_CODING	r
							PtHsf-A4c	ss.45155716	5146203	T	G	P29Q	NON_SYNONYMOUS_CODING	r
							PtHsf-A4c	ss.45155717	5146204	A	G	P29S	NON_SYNONYMOUS_CODING	r
							PtHsf-A4c	ss.45155718	5146215	A	G	P25L	NON_SYNONYMOUS_CODING	r
							PtHsf-A4c	ss.45155719	5146271	A	G	G6	SYNONYMOUS_CODING	q
							PtHsf-A4c	ss.45155720	5146293	G	A		UTR_5_PRIME	b
							PtHsf-A4c	ss.45155721	5146331	T	C		UTR_5_PRIME	b
							PtHsf-A4c	ss.45155722	5146337	A	C		UTR_5_PRIME	b
							PtHsf-A4c	ss.45155723	5146355	C	A		START_GAINED	e
							PtHsf-A4c	ss.45155724	5146404	T	C		UTR_5_PRIME	b
							PtHsf-A4c	ss.45155725	5146427	T	C		UTR_5_PRIME	b
							PtHsf-A4c	ss.45155726	5146447	T	A		UTR_5_PRIME	b
							PtHsf-A4c	ss.45155727	5146457	A	C		UTR_5_PRIME	b
							PtHsf-A4c	ss.45155728	5146459	G	A		UTR_5_PRIME	b
							PtHsf-A4c	ss.45155729	5146469	A	G		UTR_5_PRIME	b
							PtHsf-A4c	ss.45155730	5146495	A	G		UTR_5_PRIME	b
							PtHsf-A4c	ss.45155731	5146512	CAAAAAAA	CAAAAAA		UTR_5_PRIME	b
							PtHsf-A4c	ss.45155732	5146562	G	A		UTR_5_PRIME	b
							PtHsf-A4c	ss.45155733	5146639	G	T		UTR_5_PRIME	b
							PtHsf-A4c	ss.45155734	5146688	T	A		UTR_5_PRIME	b
							PtHsf-A4c	ss.45155735	5146697	C	G		START_GAINED	e
							PtHsf-A4c	ss.45155736	5146712	G	A		UTR_5_PRIME	b
							PtHsf-A4c	ss.45155737	5146719	C	T		START_GAINED	e
							PtHsf-A4c	ss.45155738	5146721	C	T		UTR_5_PRIME	b
PtHsf-A5a	Potri.017G059600	Chr17	5475990	5478955	2966		PtHsf-A5a	ss.63474978	5476001	CAAG	CAAGAAG		UTR_3_PRIME	d
							PtHsf-A5a	ss.63474979	5476029	T	C		UTR_3_PRIME	d
							PtHsf-A5a	ss.63474980	5476035	C	T		UTR_3_PRIME	d
							PtHsf-A5a	ss.63474981	5476044	A	G		UTR_3_PRIME	d
							PtHsf-A5a	ss.63474982	5476045	C	T		UTR_3_PRIME	d
							PtHsf-A5a	ss.63474983	5476049	A	G		UTR_3_PRIME	d
							PtHsf-A5a	ss.63474984	5476053	T	C		UTR_3_PRIME	d
							PtHsf-A5a	ss.63474985	5476054	C	A		UTR_3_PRIME	d
							PtHsf-A5a	ss.63474986	5476061	A	T		UTR_3_PRIME	d
							PtHsf-A5a	ss.63474987	5476094	T	A		UTR_3_PRIME	d
							PtHsf-A5a	ss.63474988	5476095	TAATAGGTAAAAAAAAATA	TAATA		UTR_3_PRIME	d
							PtHsf-A5a	ss.63474989	5476171	C	T		UTR_3_PRIME	d
							PtHsf-A5a	ss.63474990	5476173	G	A		UTR_3_PRIME	d
							PtHsf-A5a	ss.63474991	5476180	C	A		UTR_3_PRIME	d
							PtHsf-A5a	ss.63474992	5476185	A	T		UTR_3_PRIME	d
							PtHsf-A5a	ss.63474993	5476196	C	A		UTR_3_PRIME	d
							PtHsf-A5a	ss.63474994	5476212	A	C		UTR_3_PRIME	d
							PtHsf-A5a	ss.63474995	5476231	A	C		UTR_3_PRIME	d
							PtHsf-A5a	ss.63474996	5476292	C	T	M480V	NON_SYNONYMOUS_CODING	r
							PtHsf-A5a	ss.63474997	5476344	G	A	D462	SYNONYMOUS_CODING	q
							PtHsf-A5a	ss.63474998	5476390	G	T	Y447S	NON_SYNONYMOUS_CODING	r
							PtHsf-A5a	ss.63474999	5476416	T	C	Q438	SYNONYMOUS_CODING	q
							PtHsf-A5a	ss.63475000	5476465	A	T	Q422L	NON_SYNONYMOUS_CODING	r
							PtHsf-A5a	ss.63475001	5476468	T	C	S421N	NON_SYNONYMOUS_CODING	r
							PtHsf-A5a	ss.63475002	5476495	A	G	S412F	NON_SYNONYMOUS_CODING	r
							PtHsf-A5a	ss.63475003	5476556	TGTTA	TGTTACTCTCGTTA	FNES387F	CODON_DELETION	k
							PtHsf-A5a	ss.63475004	5476622	T	C	A370T	NON_SYNONYMOUS_CODING	r
							PtHsf-A5a	ss.63475005	5476665	G	A	T355	SYNONYMOUS_CODING	q
							PtHsf-A5a	ss.63475006	5476723	A	G	A336V	NON_SYNONYMOUS_CODING	r
							PtHsf-A5a	ss.63475007	5476728	A	C	L334	SYNONYMOUS_CODING	q
							PtHsf-A5a	ss.63475008	5476815	T	C	S305	SYNONYMOUS_CODING	q
							PtHsf-A5a	ss.63475009	5476899	C	T	Q277	SYNONYMOUS_CODING	q
							PtHsf-A5a	ss.63475010	5476905	A	G	S275	SYNONYMOUS_CODING	q
							PtHsf-A5a	ss.63475011	5476914	A	G	D272	SYNONYMOUS_CODING	q
							PtHsf-A5a	ss.63475012	5476932	T	C	T266	SYNONYMOUS_CODING	q
							PtHsf-A5a	ss.63475013	5476935	G	A	S265	SYNONYMOUS_CODING	q
							PtHsf-A5a	ss.63475014	5476968	A	T	P254	SYNONYMOUS_CODING	q
							PtHsf-A5a	ss.63475015	5477009	G	A	Y241H	NON_SYNONYMOUS_CODING	r
							PtHsf-A5a	ss.63475016	5477025	A	G	P235	SYNONYMOUS_CODING	q
							PtHsf-A5a	ss.63475017	5477031	C	A	S233	SYNONYMOUS_CODING	q
							PtHsf-A5a	ss.63475018	5477055	T	A	S225R	NON_SYNONYMOUS_CODING	r
							PtHsf-A5a	ss.63475019	5477133	C	T	E199	SYNONYMOUS_CODING	q
							PtHsf-A5a	ss.63475020	5477154	A	T	E192D	NON_SYNONYMOUS_CODING	r
							PtHsf-A5a	ss.63475021	5477155	A	T	E192V	NON_SYNONYMOUS_CODING	r
							PtHsf-A5a	ss.63475022	5477193	T	C	S179	SYNONYMOUS_CODING	q
							PtHsf-A5a	ss.63475023	5477207	T	C	E175K	NON_SYNONYMOUS_CODING	r
							PtHsf-A5a	ss.63475024	5477223	G	A	T169	SYNONYMOUS_CODING	q
							PtHsf-A5a	ss.63475025	5477236	A	T	Q165L	NON_SYNONYMOUS_CODING	r
							PtHsf-A5a	ss.63475026	5477259	T	C	K157	SYNONYMOUS_CODING	q
							PtHsf-A5a	ss.63475027	5477304	A	G	L142	SYNONYMOUS_CODING	q
							PtHsf-A5a	ss.63475028	5477318	C	G	H138D	NON_SYNONYMOUS_CODING	r
							PtHsf-A5a	ss.63475029	5477325	T	A	L135	SYNONYMOUS_CODING	q
							PtHsf-A5a	ss.63475030	5477439	T	C	Q97	SYNONYMOUS_CODING	q
							PtHsf-A5a	ss.63475031	5477446	C	T	K95R	NON_SYNONYMOUS_CODING	r
							PtHsf-A5a	ss.63475032	5477540	A	T		INTRON	a
							PtHsf-A5a	ss.63475033	5477549	C	A		INTRON	a
							PtHsf-A5a	ss.63475034	5477566	G	A		INTRON	a
							PtHsf-A5a	ss.63475035	5477573	A	AGGCTAATTAGACTCC		INTRON	a
							PtHsf-A5a	ss.63475036	5477625	T	A		INTRON	a
							PtHsf-A5a	ss.63475037	5477633	C	G		INTRON	a
							PtHsf-A5a	ss.63475038	5477649	A	G		INTRON	a
							PtHsf-A5a	ss.63475039	5477650	T	G		INTRON	a
							PtHsf-A5a	ss.63475040	5477700	C	G		INTRON	a
							PtHsf-A5a	ss.63475041	5477714	A	T		INTRON	a
							PtHsf-A5a	ss.63475042	5477743	T	A		INTRON	a
							PtHsf-A5a	ss.63475043	5477774	A	C		INTRON	a
							PtHsf-A5a	ss.63475044	5477785	G	C		INTRON	a
							PtHsf-A5a	ss.63475045	5477790	G	C		INTRON	a
							PtHsf-A5a	ss.63475046	5477801	C	G		INTRON	a
							PtHsf-A5a	ss.63475047	5477815	T	G		INTRON	a
							PtHsf-A5a	ss.63475048	5477822	G	A		INTRON	a
							PtHsf-A5a	ss.63475049	5477823	G	A		INTRON	a
							PtHsf-A5a	ss.63475050	5477870	A	G		INTRON	a
							PtHsf-A5a	ss.63475051	5477871	G	A		INTRON	a
							PtHsf-A5a	ss.63475052	5477935	T	C		INTRON	a
							PtHsf-A5a	ss.63475053	5477940	T	A		INTRON	a
							PtHsf-A5a	ss.63475054	5477981	CTTT	CTT		INTRON	a
							PtHsf-A5a	ss.63475055	5477990	A	C		INTRON	a
							PtHsf-A5a	ss.63475056	5478039	G	A		INTRON	a
							PtHsf-A5a	ss.63475057	5478063	T	C		INTRON	a
							PtHsf-A5a	ss.63475058	5478082	T	G		INTRON	a
							PtHsf-A5a	ss.63475059	5478103	AATCCA	AATCCATTTCCTGATCCA		INTRON	a
							PtHsf-A5a	ss.63475060	5478154	C	T		INTRON	a
							PtHsf-A5a	ss.63475061	5478163	T	A		INTRON	a
							PtHsf-A5a	ss.63475062	5478229	A	G		INTRON	a
							PtHsf-A5a	ss.63475063	5478260	C	A		INTRON	a
							PtHsf-A5a	ss.63475064	5478316	G	A		INTRON	a
							PtHsf-A5a	ss.63475065	5478322	G	C		INTRON	a
							PtHsf-A5a	ss.63475066	5478341	T	C		INTRON	a
							PtHsf-A5a	ss.63475067	5478349	A	C		INTRON	a
							PtHsf-A5a	ss.63475068	5478364	A	C		INTRON	a
							PtHsf-A5a	ss.63475069	5478394	C	T		INTRON	a
							PtHsf-A5a	ss.63475070	5478412	A	G		INTRON	a
							PtHsf-A5a	ss.63475071	5478420	G	A		INTRON	a
							PtHsf-A5a	ss.63475072	5478429	A	C		INTRON	a
							PtHsf-A5a	ss.63475073	5478435	A	C		INTRON	a
							PtHsf-A5a	ss.63475074	5478459	C	T		INTRON	a
							PtHsf-A5a	ss.63475075	5478463	A	T		INTRON	a
							PtHsf-A5a	ss.63475076	5478474	C	T		INTRON	a
							PtHsf-A5a	ss.63475077	5478477	T	C		INTRON	a
							PtHsf-A5a	ss.63475078	5478493	GAAAAA	GAAAAAA		INTRON	a
							PtHsf-A5a	ss.63475079	5478509	C	T		INTRON	a
							PtHsf-A5a	ss.63475080	5478542	G	A		INTRON	a
							PtHsf-A5a	ss.63475081	5478549	G	T		INTRON	a
							PtHsf-A5a	ss.63475082	5478669	T	C	S43N	NON_SYNONYMOUS_CODING	r
							PtHsf-A5a	ss.63475083	5478674	C	T	K41	SYNONYMOUS_CODING	q
							PtHsf-A5a	ss.63475084	5478752	C	G	P15	SYNONYMOUS_CODING	q
							PtHsf-A5a	ss.63475085	5478765	C	G	A11G	NON_SYNONYMOUS_CODING	r
							PtHsf-A5a	ss.63475086	5478801	T	G		UTR_5_PRIME	b
							PtHsf-A5a	ss.63475087	5478809	T	C		UTR_5_PRIME	b
							PtHsf-A5a	ss.63475088	5478862	C	A		UTR_5_PRIME	b
							PtHsf-A5a	ss.63475089	5478874	G	T		UTR_5_PRIME	b
							PtHsf-A5a	ss.63475090	5478894	T	TTTTGTTGAGG		UTR_5_PRIME	b
							PtHsf-A5a	ss.63475091	5478913	C	A		START_GAINED	e
							PtHsf-A5a	ss.63475092	5478930	G	C		UTR_5_PRIME	b
PtHsf-A5b	Potri.001G320900	Chr01	32568231	32571488	3258		PtHsf-A5b	ss.39851046	32568283	A	G		UTR_3_PRIME	d
							PtHsf-A5b	ss.39851047	32568293	T	C		UTR_3_PRIME	d
							PtHsf-A5b	ss.39851048	32568296	G	GGAA		UTR_3_PRIME	d
							PtHsf-A5b	ss.39851049	32568312	T	A		UTR_3_PRIME	d
							PtHsf-A5b	ss.39851050	32568332	T	A		UTR_3_PRIME	d
							PtHsf-A5b	ss.39851051	32568371	C	T		UTR_3_PRIME	d
							PtHsf-A5b	ss.39851052	32568373	CCACCATTTAAATCTGCACCATTTAAATCTGCACCAT	CCACCATTTAAATCTGCACCAT		UTR_3_PRIME	d
							PtHsf-A5b	ss.39851053	32568412	G	C		UTR_3_PRIME	d
							PtHsf-A5b	ss.39851054	32568430	C	A		UTR_3_PRIME	d
							PtHsf-A5b	ss.39851055	32568453	T	G		UTR_3_PRIME	d
							PtHsf-A5b	ss.39851056	32568463	A	G		UTR_3_PRIME	d
							PtHsf-A5b	ss.39851057	32568483	G	A		UTR_3_PRIME	d
							PtHsf-A5b	ss.39851058	32568489	G	A		UTR_3_PRIME	d
							PtHsf-A5b	ss.39851059	32568497	A	G		UTR_3_PRIME	d
							PtHsf-A5b	ss.39851060	32568510	T	C		UTR_3_PRIME	d
							PtHsf-A5b	ss.39851061	32568577	C	T		UTR_3_PRIME	d
							PtHsf-A5b	ss.39851062	32568597	T	C		UTR_3_PRIME	d
							PtHsf-A5b	ss.39851063	32568608	G	A		UTR_3_PRIME	d
							PtHsf-A5b	ss.39851064	32568616	C	A		UTR_3_PRIME	d
							PtHsf-A5b	ss.39851065	32568639	G	C		UTR_3_PRIME	d
							PtHsf-A5b	ss.39851066	32568698	T	C	V478M	NON_SYNONYMOUS_CODING	r
							PtHsf-A5b	ss.39851067	32568722	G	T	R470	SYNONYMOUS_CODING	q
							PtHsf-A5b	ss.39851068	32568748	C	T	N461S	NON_SYNONYMOUS_CODING	r
							PtHsf-A5b	ss.39851069	32568780	C	G	P450	SYNONYMOUS_CODING	q
							PtHsf-A5b	ss.39851070	32568828	T	C	P434	SYNONYMOUS_CODING	q
							PtHsf-A5b	ss.39851071	32568838	A	G	A431V	NON_SYNONYMOUS_CODING	r
							PtHsf-A5b	ss.39851072	32568864	C	T	E422	SYNONYMOUS_CODING	q
							PtHsf-A5b	ss.39851073	32568889	C	A	V414G	NON_SYNONYMOUS_CODING	r
							PtHsf-A5b	ss.39851074	32568906	T	C	M408I	NON_SYNONYMOUS_CODING	r
							PtHsf-A5b	ss.39851075	32568928	T	A	I401N	NON_SYNONYMOUS_CODING	r
							PtHsf-A5b	ss.39851076	32568943	C	T	N396S	NON_SYNONYMOUS_CODING	r
							PtHsf-A5b	ss.39851077	32568947	G	T	S395R	NON_SYNONYMOUS_CODING	r
							PtHsf-A5b	ss.39851078	32568991	G	A	L380P	NON_SYNONYMOUS_CODING	r
							PtHsf-A5b	ss.39851079	32569027	G	A	V368A	NON_SYNONYMOUS_CODING	r
							PtHsf-A5b	ss.39851080	32569029	C	T	Q367	SYNONYMOUS_CODING	q
							PtHsf-A5b	ss.39851081	32569087	C	T	E348G	NON_SYNONYMOUS_CODING	r
							PtHsf-A5b	ss.39851082	32569099	T	G	T344N	NON_SYNONYMOUS_CODING	r
							PtHsf-A5b	ss.39851083	32569139	G	T	N331H	NON_SYNONYMOUS_CODING	r
							PtHsf-A5b	ss.39851084	32569226	A	G	L302	SYNONYMOUS_CODING	q
							PtHsf-A5b	ss.39851085	32569250	A	G	L294	SYNONYMOUS_CODING	q
							PtHsf-A5b	ss.39851086	32569269	C	T	E287	SYNONYMOUS_CODING	q
							PtHsf-A5b	ss.39851087	32569272	C	A	S286	SYNONYMOUS_CODING	q
							PtHsf-A5b	ss.39851088	32569298	T	C	G278R	NON_SYNONYMOUS_CODING	r
							PtHsf-A5b	ss.39851089	32569322	C	T	S270G	NON_SYNONYMOUS_CODING	r
							PtHsf-A5b	ss.39851090	32569380	A	T	P250	SYNONYMOUS_CODING	q
							PtHsf-A5b	ss.39851091	32569403	C	T	N243D	NON_SYNONYMOUS_CODING	r
							PtHsf-A5b	ss.39851092	32569410	G	A	P240	SYNONYMOUS_CODING	q
							PtHsf-A5b	ss.39851093	32569421	A	T	S237C	NON_SYNONYMOUS_CODING	r
							PtHsf-A5b	ss.39851094	32569477	A	G	P218L	NON_SYNONYMOUS_CODING	r
							PtHsf-A5b	ss.39851095	32569548	T	A	T194	SYNONYMOUS_CODING	q
							PtHsf-A5b	ss.39851096	32569582	C	A	L183R	NON_SYNONYMOUS_CODING	r
							PtHsf-A5b	ss.39851097	32569608	G	A	T174	SYNONYMOUS_CODING	q
							PtHsf-A5b	ss.39851098	32569635	A	C	V165	SYNONYMOUS_CODING	q
							PtHsf-A5b	ss.39851099	32569643	A	G	L163	SYNONYMOUS_CODING	q
							PtHsf-A5b	ss.39851100	32569688	C	T	K148E	NON_SYNONYMOUS_CODING	r
							PtHsf-A5b	ss.39851101	32569699	C	T	K144R	NON_SYNONYMOUS_CODING	r
							PtHsf-A5b	ss.39851102	32569818	T	G	H104Q	NON_SYNONYMOUS_CODING	r
							PtHsf-A5b	ss.39851103	32569845	A	G	N95	SYNONYMOUS_CODING	q
							PtHsf-A5b	ss.39851104	32569939	C	T		INTRON	a
							PtHsf-A5b	ss.39851105	32569950	G	T		INTRON	a
							PtHsf-A5b	ss.39851106	32569952	A	G		INTRON	a
							PtHsf-A5b	ss.39851107	32570030	A	C		INTRON	a
							PtHsf-A5b	ss.39851108	32570043	A	C		INTRON	a
							PtHsf-A5b	ss.39851109	32570057	A	C		INTRON	a
							PtHsf-A5b	ss.39851110	32570104	C	T		INTRON	a
							PtHsf-A5b	ss.39851111	32570105	A	G		INTRON	a
							PtHsf-A5b	ss.39851112	32570125	A	G		INTRON	a
							PtHsf-A5b	ss.39851113	32570133	C	T		INTRON	a
							PtHsf-A5b	ss.39851114	32570160	T	A		INTRON	a
							PtHsf-A5b	ss.39851115	32570168	C	T		INTRON	a
							PtHsf-A5b	ss.39851116	32570182	G	A		INTRON	a
							PtHsf-A5b	ss.39851117	32570236	A	C		INTRON	a
							PtHsf-A5b	ss.39851118	32570250	ATC	ATCTTC		INTRON	a
							PtHsf-A5b	ss.39851119	32570260	G	A		INTRON	a
							PtHsf-A5b	ss.39851120	32570263	G	A		INTRON	a
							PtHsf-A5b	ss.39851121	32570294	T	C		INTRON	a
							PtHsf-A5b	ss.39851122	32570313	C	T		INTRON	a
							PtHsf-A5b	ss.39851123	32570320	G	A		INTRON	a
							PtHsf-A5b	ss.39851124	32570334	AA	AAACA		INTRON	a
							PtHsf-A5b	ss.39851125	32570357	T	C		INTRON	a
							PtHsf-A5b	ss.39851126	32570363	TAAA	TAAAA		INTRON	a
							PtHsf-A5b	ss.39851127	32570390	A	T		INTRON	a
							PtHsf-A5b	ss.39851128	32570445	T	G		INTRON	a
							PtHsf-A5b	ss.39851129	32570446	C	T		INTRON	a
							PtHsf-A5b	ss.39851130	32570507	T	A		INTRON	a
							PtHsf-A5b	ss.39851131	32570510	G	T		INTRON	a
							PtHsf-A5b	ss.39851132	32570512	A	T		INTRON	a
							PtHsf-A5b	ss.39851133	32570518	T	C		INTRON	a
							PtHsf-A5b	ss.39851134	32570531	A	C		INTRON	a
							PtHsf-A5b	ss.39851135	32570582	A	C		INTRON	a
							PtHsf-A5b	ss.39851136	32570648	C	A		INTRON	a
							PtHsf-A5b	ss.39851137	32570658	G	A		INTRON	a
							PtHsf-A5b	ss.39851138	32570664	A	C		INTRON	a
							PtHsf-A5b	ss.39851139	32570686	G	A		INTRON	a
							PtHsf-A5b	ss.39851140	32570730	T	A		INTRON	a
							PtHsf-A5b	ss.39851141	32570750	C	A		INTRON	a
							PtHsf-A5b	ss.39851142	32570766	G	A		INTRON	a
							PtHsf-A5b	ss.39851143	32570786	T	G		INTRON	a
							PtHsf-A5b	ss.39851144	32570787	T	C		INTRON	a
							PtHsf-A5b	ss.39851145	32570797	C	T		INTRON	a
							PtHsf-A5b	ss.39851146	32570805	T	A		INTRON	a
							PtHsf-A5b	ss.39851147	32570865	A	C		INTRON	a
							PtHsf-A5b	ss.39851148	32570904	C	T		INTRON	a
							PtHsf-A5b	ss.39851149	32570928	T	C		INTRON	a
							PtHsf-A5b	ss.39851150	32570951	T	C		INTRON	a
							PtHsf-A5b	ss.39851151	32570967	C	A		INTRON	a
							PtHsf-A5b	ss.39851152	32570981	T	C		INTRON	a
							PtHsf-A5b	ss.39851153	32571011	C	T		INTRON	a
							PtHsf-A5b	ss.39851154	32571016	AC	A		INTRON	a
							PtHsf-A5b	ss.39851155	32571034	A	T		INTRON	a
							PtHsf-A5b	ss.39851156	32571045	T	C		INTRON	a
							PtHsf-A5b	ss.39851157	32571113	T	C		INTRON	a
							PtHsf-A5b	ss.39851158	32571127	CAAAAA	CAAAA		INTRON	a
							PtHsf-A5b	ss.39851159	32571137	T	C		INTRON	a
							PtHsf-A5b	ss.39851160	32571186	A	G	F71	SYNONYMOUS_CODING	q
							PtHsf-A5b	ss.39851161	32571193	C	T	N69S	NON_SYNONYMOUS_CODING	r
							PtHsf-A5b	ss.39851162	32571210	T	A	P63	SYNONYMOUS_CODING	q
							PtHsf-A5b	ss.39851163	32571330	T	G	F23L	NON_SYNONYMOUS_CODING	r
							PtHsf-A5b	ss.39851164	32571348	TCCACCACC	TCCACCACCACCACCACC	GGG12-	CODON_DELETION	k
							PtHsf-A5b	ss.39851165	32571369	C	T	S10	SYNONYMOUS_CODING	q
							PtHsf-A5b	ss.39851166	32571425	A	G		START_GAINED	e
							PtHsf-A5b	ss.39851167	32571426	C	A		UTR_5_PRIME	b
							PtHsf-A5b	ss.39851168	32571443	C	G		UTR_5_PRIME	b
							PtHsf-A5b	ss.39851169	32571448	C	T		UTR_5_PRIME	b
							PtHsf-A5b	ss.39851170	32571469	C	G		UTR_5_PRIME	b
							PtHsf-A5b	ss.39851171	32571487	A	T		UTR_5_PRIME	b
PtHsf-A6a	Potri.010G082000	Chr10	10824410	10827002	2593		PtHsf-A6a	ss.54788772	10824410	T	A		UTR_3_PRIME	d
							PtHsf-A6a	ss.54788773	10824425	C	T		UTR_3_PRIME	d
							PtHsf-A6a	ss.54788774	10824427	G	A		UTR_3_PRIME	d
							PtHsf-A6a	ss.54788775	10824446	CAAAAAAAAAAA	CAAAAAAAAAA		UTR_3_PRIME	d
							PtHsf-A6a	ss.54788776	10824457	GAT	GT		UTR_3_PRIME	d
							PtHsf-A6a	ss.54788777	10824483	G	A		UTR_3_PRIME	d
							PtHsf-A6a	ss.54788778	10824488	G	A		UTR_3_PRIME	d
							PtHsf-A6a	ss.54788779	10824489	T	A		UTR_3_PRIME	d
							PtHsf-A6a	ss.54788780	10824493	T	TGCTCTTGCTTACTATCTTAGAGTAC		INTRON	a
							PtHsf-A6a	ss.54788780	10824493	T	TGCTCTTGCTTACTATCTTAGAGTAC		SPLICE_SITE_ACCEPTOR	o
							PtHsf-A6a	ss.54788780	10824493	T	TGCTCTTGCTTACTATCTTAGAGTAC		UTR_3_PRIME	d
							PtHsf-A6a	ss.54788781	10824520	TAGC	TC		INTRON	a
							PtHsf-A6a	ss.54788782	10824543	A	T		UTR_3_PRIME	d
							PtHsf-A6a	ss.54788783	10824627	G	T		UTR_3_PRIME	d
							PtHsf-A6a	ss.54788784	10824647	T	G		UTR_3_PRIME	d
							PtHsf-A6a	ss.54788785	10824666	A	T		UTR_3_PRIME	d
							PtHsf-A6a	ss.54788786	10824667	T	G		UTR_3_PRIME	d
							PtHsf-A6a	ss.54788787	10824672	G	A		UTR_3_PRIME	d
							PtHsf-A6a	ss.54788788	10824674	CAAA	CAA		UTR_3_PRIME	d
							PtHsf-A6a	ss.54788789	10824705	TCTAGCTA	TCTA	-358*?	FRAME_SHIFT	i
							PtHsf-A6a	ss.54788790	10824724	G	C	L353F	NON_SYNONYMOUS_CODING	r
							PtHsf-A6a	ss.54788791	10824747	C	A	L346V	NON_SYNONYMOUS_CODING	r
							PtHsf-A6a	ss.54788792	10824759	G	C	D342H	NON_SYNONYMOUS_CODING	r
							PtHsf-A6a	ss.54788793	10824763	T	C	E340	SYNONYMOUS_CODING	q
							PtHsf-A6a	ss.54788794	10824845	C	T	Y313C	NON_SYNONYMOUS_CODING	r
							PtHsf-A6a	ss.54788795	10824851	C	T	E311G	NON_SYNONYMOUS_CODING	r
							PtHsf-A6a	ss.54788796	10824859	C	T	E308	SYNONYMOUS_CODING	q
							PtHsf-A6a	ss.54788797	10824928	A	G	V285	SYNONYMOUS_CODING	q
							PtHsf-A6a	ss.54788798	10824953	GAAAAAA	GAAAAA	-275?	FRAME_SHIFT	i
							PtHsf-A6a	ss.54788799	10824964	A	G	F273	SYNONYMOUS_CODING	q
							PtHsf-A6a	ss.54788800	10824971	G	C	R271P	NON_SYNONYMOUS_CODING	r
							PtHsf-A6a	ss.54788801	10824998	G	A	V262A	NON_SYNONYMOUS_CODING	r
							PtHsf-A6a	ss.54788802	10825012	A	G	G257	SYNONYMOUS_CODING	q
							PtHsf-A6a	ss.54788803	10825016	G	A	F256S	NON_SYNONYMOUS_CODING	r
							PtHsf-A6a	ss.54788804	10825030	G	A	V251	SYNONYMOUS_CODING	q
							PtHsf-A6a	ss.54788805	10825037	C	T	N249S	NON_SYNONYMOUS_CODING	r
							PtHsf-A6a	ss.54788806	10825072	G	A	S237	SYNONYMOUS_CODING	q
							PtHsf-A6a	ss.54788807	10825077	A	T	I236F	NON_SYNONYMOUS_CODING	r
							PtHsf-A6a	ss.54788808	10825087	T	A	L232	SYNONYMOUS_CODING	q
							PtHsf-A6a	ss.54788809	10825105	A	C	K226N	NON_SYNONYMOUS_CODING	r
							PtHsf-A6a	ss.54788810	10825148	A	G	A212V	NON_SYNONYMOUS_CODING	r
							PtHsf-A6a	ss.54788811	10825200	T	C	V195I	NON_SYNONYMOUS_CODING	r
							PtHsf-A6a	ss.54788812	10825203	G	T	R194	SYNONYMOUS_CODING	q
							PtHsf-A6a	ss.54788813	10825251	C	T	R178G	NON_SYNONYMOUS_CODING	r
							PtHsf-A6a	ss.54788814	10825275	A	G	L170	SYNONYMOUS_CODING	q
							PtHsf-A6a	ss.54788815	10825281	T	G	Q168K	NON_SYNONYMOUS_CODING	r
							PtHsf-A6a	ss.54788816	10825283	C	T	K167R	NON_SYNONYMOUS_CODING	r
							PtHsf-A6a	ss.54788817	10825317	C	G	L156V	NON_SYNONYMOUS_CODING	r
							PtHsf-A6a	ss.54788818	10825343	T	G	A147D	NON_SYNONYMOUS_CODING	r
							PtHsf-A6a	ss.54788819	10825416	C	T	K123E	NON_SYNONYMOUS_CODING	r
							PtHsf-A6a	ss.54788820	10825420	T	C	R121	SYNONYMOUS_CODING	q
							PtHsf-A6a	ss.54788821	10825482	C	T		INTRON	a
							PtHsf-A6a	ss.54788822	10825497	T	C		INTRON	a
							PtHsf-A6a	ss.54788823	10825525	G	A		INTRON	a
							PtHsf-A6a	ss.54788824	10825529	T	A		INTRON	a
							PtHsf-A6a	ss.54788825	10825565	C	T		INTRON	a
							PtHsf-A6a	ss.54788826	10825591	A	G		INTRON	a
							PtHsf-A6a	ss.54788827	10825598	C	A		INTRON	a
							PtHsf-A6a	ss.54788828	10825629	A	G		INTRON	a
							PtHsf-A6a	ss.54788829	10825637	A	G		INTRON	a
							PtHsf-A6a	ss.54788830	10825638	G	A		INTRON	a
							PtHsf-A6a	ss.54788831	10825654	T	A		INTRON	a
							PtHsf-A6a	ss.54788832	10825682	ATTTTTTT	ATTTTTTTT		INTRON	a
							PtHsf-A6a	ss.54788833	10825755	TACACACACACAC	TACACACACACACAC		INTRON	a
							PtHsf-A6a	ss.54788834	10825783	T	C		INTRON	a
							PtHsf-A6a	ss.54788835	10825790	A	T		INTRON	a
							PtHsf-A6a	ss.54788836	10825795	G	C		INTRON	a
							PtHsf-A6a	ss.54788837	10825811	T	C		INTRON	a
							PtHsf-A6a	ss.54788838	10825816	A	T		INTRON	a
							PtHsf-A6a	ss.54788839	10825838	G	A		INTRON	a
							PtHsf-A6a	ss.54788840	10825840	C	A		INTRON	a
							PtHsf-A6a	ss.54788841	10825858	C	T		INTRON	a
[truncated: 1,965 more rows]

## Sheet: Notes
		SNP types	Abbreviation
		intron	a
		UTR_5_prime	b
		UTR_3_deleted	c
		UTR_3_prime	d
		start_gained	e
		start_lost	f
		stop_gained	g
		stop_lost	h
		frame_shift	i
		codon_insertion	j
		codon_deletion	k
		codon_change_plus_codon_deletion	l
		codon_change_plus_codon_insertion	m
		splice_site_donor	n
		splice_site_acceptor	o
		synonymous_stop	p
		synonymous_coding	q
		non_synonymous_coding	r
