# Supplementary material for: Evolutionary Divergence of Duplicated Hsf Genes in Populus
Source: Cells. 2019 May 10;8(5):438. doi: 10.3390/cells8050438 (PMC6563006; doi:10.3390/cells8050438)
Supplement: Supplementary file 1 [file cells-08-00438-s001.zip › cells-500818-supplementary/TableS4_protein sequence similarity in Figure 6B.xlsx]

## Sheet: Table S4
PtHsf-A4a	100
PtHsf-A8b	31.56	100
PtHsf-A3	28.81	32.49	100
PtHsf-A9	32.59	31.33	30.5	100
PtHsf-A1a	38.34	39.31	36.75	36.59	100
PtHsf-A2	32.7	34.52	30.21	44.1	39.66	100
PtHsf-A7a	37.68	38.54	40.32	39.81	47.16	46.13	100
PtHsf-A6a	33.8	39.87	38.99	37.46	47.29	45.1	61.25	100
PtHsf-C1	36.11	34.02	34.83	34.19	34.53	39.63	39.46	39.09	100
PtHsf-A5a	38.62	29.25	30.91	32.69	35.25	32.49	37.04	35.59	30.72	100
PtHsf-B3a	30.65	33.52	36.7	32.43	34.93	38.86	36.26	38.73	32.11	33.81	100
PtHsf-B2a	30.08	29.06	32.64	28.1	30.04	31.74	35.43	31.86	36.62	32.45	44.7	100
PtHsf-B1	32.55	34.83	32.57	31.94	34.32	34.62	37.22	37.22	29.79	32.43	46.5	45.05	100
PtHsf-B4a	34.13	28.16	33.21	30.77	31.29	31.6	34.82	35.43	29.45	34.71	38.22	39.76	43.11	100
PtHsf-B4b	36.98	35.98	38.35	35.23	39.13	34.39	36.32	37.1	34.23	38	41.62	41.95	45.49	56.77	100
	PtHsf-A4a	PtHsf-A8b	PtHsf-A3	PtHsf-A9	PtHsf-A1a	PtHsf-A2	PtHsf-A7a	PtHsf-A6a	PtHsf-C1	PtHsf-A5a	PtHsf-B3a	PtHsf-B2a	PtHsf-B1	PtHsf-B4a	PtHsf-B4b
